# Supplementary material for: Stem cell senescence drives age-attenuated induction of pituitary tumours in mouse models of paediatric craniopharyngioma
Source: Nat Commun. 2017 Nov 28;8:1819. doi: 10.1038/s41467-017-01992-5 (PMC5703905; doi:10.1038/s41467-017-01992-5)
Supplement: Supplementary file 3 — Supplementary Data 1 [file 41467_2017_1992_MOESM3_ESM.xlsx]

## Sheet: Sheet1
List o antibodies used in this study.
Target	Species	Clonality	Clone	Company	Catalog Number	Dilution	Retrieval Method	Amplification
4EBP1(pThr37/46)	Rabbit	Monoclonal	236B4	Cell Signaling	2855	1:200	Tris-EDTA pH9.0	Y
ACTH	Mouse	Monoclonal	N/A	Fitzgerald	N/A	1:1000	Tris-EDTA pH9.0	N
ATM (pSer1981)	Mouse	Monoclonal	10H11.E12	NovusBio	NB100-306	1:100	Tris-EDTA pH9.0	Y
Cleaved Caspase 3	Rabbit	Polyclonal	Asp175	Cell Signaling	9661	1:300	Tris-EDTA pH9.0	Y
DNA PKcs (pT2609)	Mouse	Monoclonal	10B1	Abcam	ab18356	1:200	Tris-EDTA pH9.0	Y
Endomucin	Rat	Monoclonal	V.5C7	Santa Cruz	SC-53941	1:250	Tris-EDTA pH9.0	N
Fibronectin	Rabbit	Polyclonal	N/A	Abcam	ab2413	1:200	Tris-EDTA pH9.0	Y
GFP	Chicken	Polyclonal	N/A	Abcam	ab13970	1:300	Tris-EDTA pH9.0	N
Growth hormone	Rabbit	Polyclonal	N/A	NHPP	N/A	1:1000	Tris-EDTA pH9.0	N
H2AX (pSer139)	Mouse	Monoclonal	2F3	Biolegend	613402	1:400	Sodium Citrate pH6	Y
Histone H3 (pSer10)	Rabbit	Polyclonal	N/A	Millipore	06-570	1:500	Tris-EDTA pH9.0	Y
IκBα (pSer32/36)	Mouse	Monoclonal	5A5	Cell Signaling	9246	1:100	Tris-EDTA pH9.0	Y
Ki67	Rabbit	Monoclonal	SP6	Abcam	ab16667	1:100	Tris-EDTA pH9.0	Y
Laminin	Rabbit	Polyclonal	N/A	Abcam	ab14509	1:200	Tris-EDTA pH9.0	Y
LAMP-1	Rabbit	Polyclonal	N/A	Abcam	ab42170	1:200	Tris-EDTA pH9.0	Y
LAMP-2	Mouse	Monoclonal	H4B4	Abcam	ab25631	1:200	Tris-EDTA pH9.0	Y
LC3	Rabbit	Polyclonal	N/A	AbD Serotec	AHP2167	1:1000	Tris-EDTA pH9.0	Y
Lysozyme	Rabbit	Polyclonal	A009	Dako	A0099	1:200	Tris-EDTA pH9.0	Y
Lyzozomal β-Galactosidase (GLB1)	Rabbit	Polyclonal	N/A	Proteintech	15518-1AP	1:100	Tris-EDTA pH9.0	Y
p16/INK4a	Mouse	Monoclonal	JC8	Santa Cruz	sc-56330	1:200	Tris-EDTA pH9.0	Y
p21	Rabbit	Polyclonal	M-19	Santa Cruz	sc-471	1:400	Tris-EDTA pH9.0	Y
p53	Rabbit	Polyclonal	CM5	Leica	NCL-p53-CM5p	1:100	Tris-EDTA pH9.0	Y
p62/SQSTM1	Mouse	N/A	3/P62 LCK LIGAND	BD Biosciences	610833	1:200	Tris-EDTA pH9.0	Y
p65/RELA	Rabbit	Monoclonal	D14E12	Cell Signaling	8242	1:200	Tris-EDTA pH9.0	Y
PARP-1	Mouse	Monoclonal	F-2	Santa Cruz	sc-8007	1:300	Tris-EDTA pH9.0	Y
PIT1	Rabbit	N/A	N/A	DSHB	N/A	1:500	Tris-EDTA pH9.0	Y
S6 Ribosomal Protein (pSer240/244)	Rabbit	Monoclonal	D78F8	Cell Signaling	5364	1:200	Tris-EDTA pH9.0	Y
SOX2	Rabbit	Polyclonal	N/A	Millipore	AB5603	1:200	Tris-EDTA pH9.0	Y
SOX9	Rabbit	Polyclonal	N/A	Millipore	AB5535	1:400	Tris-EDTA pH9.0	Y
Synaptophysin	Mouse	Monoclonal	27G12	Leica	RTU-SYNAP-299	Ready-to-use	Tris-EDTA pH9.0	N
β-Catenin	Mouse	Monoclonal	6F9	Sigma	C7082	1:300	Tris-EDTA pH9.0	N
β-Catenin	Rabbit	Polyclonal	N/A	Thermo	#RB-9035-P1	1:300	Tris-EDTA pH9.0	N
