# Supplementary material for: Stem cell senescence drives age-attenuated induction of pituitary tumours in mouse models of paediatric craniopharyngioma
Source: Nat Commun. 2017 Nov 28;8:1819. doi: 10.1038/s41467-017-01992-5 (PMC5703905; doi:10.1038/s41467-017-01992-5)
Supplement: Supplementary file 4 — Supplementary Data 2 [file 41467_2017_1992_MOESM4_ESM.xlsx]

## Sheet: Suppl. Table 2a
All variants detected by CaVEMan. Details of gene, variant, cDNA, protein change, classification, mutant read counts and variant allele fractions.
* recurrent mutation identifed in two separate tumours
Gene	Chromosome	Position	Reference genotype	Variant	cDNA change	Protein change	Variant classification	Mutant read count	Mutan allele fraction	MD5184a	MD5185a	MD5186a	MD5187a	MD5188a	MD5189a	MD5190a	MD5191a	MD5192a	MD5193a	MD5194a	MD5195a	MD5196a	MD5197a	MD5198a
Angptl1	1	156857142	A	T	c.880A>T	p.M294L	missense	3	0.16	.	.	.	.	0.16	.	.	.	.	.	.	.	.	.	.
Apcs	1	172894454	G	A	c.324C>T	p.Y108Y	silent	12	0.39	.	.	.	.	.	.	0.39	.	.	.	.	.	.	.	.
Axdnd1	1	156365658	A	G	c.1958T>C	p.I653T	missense	3	0.25	.	.	.	.	.	.	0.25	.	.	.	.	.	.	.	.
Cdc42bpa	1	180094199	G	A	-	-	intronic	3	0.3	.	0.3	.	.	.	.	.	.	.	.	.	.	.	.	.
Col6a3	1	90798300	C	G	-	-	intronic	4	0.57	.	0.57	.	.	.	.	.	.	.	.	.	.	.	.	.
Gm7694	1	170302497	T	G	-	-	intronic	4	0.5	.	.	.	.	.	.	.	.	.	.	.	.	0.5	.	.
Gpr37l1	1	135167567	T	G	c.?	p.?	5prime_UTR_variant	2	0.4	.	.	.	.	.	.	.	.	.	.	.	.	0.4	.	.
Idh1	1	65159511	T	A	c.1199A>T	p.K400I	missense	4	0.095	.	.	.	.	0.095	.	.	.	.	.	.	.	.	.	.
Lamc2	1	153141442	C	T	-	-	intronic	4	0.25	.	.	.	.	.	.	.	.	.	.	.	.	.	.	0.25
Sned1	1	93259089	G	T	c.625G>T	p.G209*	nonsense	3	0.2	0.2	.	.	.	.	.	.	.	.	.	.	.	.	.	.
Adra2b	2	127366748	T	C	c.?	p.?	3prime_UTR_variant	10	0.29	.	.	.	.	.	.	.	.	.	.	.	.	.	.	0.29
Atp5c1	2	10063463	A	G	c.552T>C	p.S184S	silent	3	0.25	.	.	.	.	.	.	.	.	0.25	.	.	.	.	.	.
BC052040	2	115631182	C	T	-	-	intronic	3	0.6	.	.	.	0.6	.	.	.	.	.	.	.	.	.	.	.
Cables2	2	180259963	G	A	c.?	p.?	3prime_UTR_variant	7	0.29	.	.	.	.	.	.	0.29	.	.	.	.	.	.	.	.
Ccdc148	2	58907348	T	G	-	-	intronic	3	0.081	.	.	.	.	.	.	.	.	.	.	.	.	.	.	0.081
Chmp4b	2	154694100	G	T	c.?	p.?	3prime_UTR_variant	2	1	.	.	.	.	.	.	.	.	.	.	1	.	.	.	.
Cnbd2	2	156322398	C	A	-	-	intronic	3	0.23	.	.	.	.	.	.	.	.	0.23	.	.	.	.	.	.
Erv3	2	131855848	T	A	c.590A>T	p.N197I	missense	3	0.19	.	.	.	.	.	0.19	.	.	.	.	.	.	.	.	.
Fcnb	2	28079513	G	C	-	-	intronic	2	0.4	.	.	.	.	.	.	0.4	.	.	.	.	.	.	.	.
Galnt5	2	58027710	T	G	-	-	intronic	2	0.4	.	.	.	.	.	.	.	.	0.4	.	.	.	.	.	.
Gle1	2	29936183	T	C	c.273T>C	p.S91S	silent	7	0.16	.	.	.	.	.	.	.	.	.	.	.	0.16	.	.	.
Lrp1b	2	41730275	C	A	-	-	intronic	26	0.38	.	.	.	.	.	.	.	.	.	.	.	.	0.38	.	.
Ninl	2	150949947	G	A	c.2655C>T	p.S885S	silent	3	0.23	.	.	.	.	.	.	.	.	.	.	.	0.23	.	.	.
Olfr1186	2	88525998	T	A	c.414T>A	p.C138*	nonsense	8	0.095	.	.	.	.	0.095	.	.	.	.	.	.	.	.	.	.
Psmf1	2	151734237	A	C	c.350T>G	p.L117R	missense	3	0.11	.	.	.	.	0.11	.	.	.	.	.	.	.	.	.	.
Them7	2	105378901	A	G	c.565A>G	p.T189A	missense	5	0.085	.	.	.	.	.	.	.	.	.	0.085	.	.	.	.	.
Uck1	2	32256649	G	A	c.639C>T	p.D213D	silent	3	0.18	.	.	.	.	0.18	.	.	.	.	.	.	.	.	.	.
Zbtb6	2	37429207	C	A	c.708G>T	p.Q236H	missense	4	0.12	0.12	.	.	.	.	.	.	.	.	.	.	.	.	.	.
Zfp341	2	154645871	C	T	c.2274C>T	p.S758S	silent	3	0.25	.	0.25	.	.	.	.	.	.	.	.	.	.	.	.	.
Atp5f1	3	105943756	A	G	c.624T>C	p.R208R	silent	4	0.14	.	.	.	.	.	.	.	.	.	0.14	.	.	.	.	.
Ccna1	3	55054550	T	A	-	-	intronic	3	0.12	.	.	.	.	.	.	.	.	.	.	.	0.12	.	.	.
Cenpe	3	135261712	A	G	c.6614A>G	p.Q2205R	missense	3	0.33	.	.	.	.	0.33	.	.	.	.	.	.	.	.	.	.
Chd1l	3	97603635	A	G	-	-	intronic	13	0.43	0.43	.	.	.	.	.	.	.	.	.	.	.	.	.	.
Erich6	3	58616445	A	T	c.2007T>A	p.S669R	missense	3	0.14	.	.	.	.	.	.	.	.	.	0.14	.	.	.	.	.
Gm42512	3	57962094	A	G	-	-	upstream	3	0.33	.	.	.	.	.	.	.	.	.	.	.	.	0.33	.	.
Kcnd3	3	105459436	C	T	c.621C>T	p.C207C	silent	28	0.39	0.39	.	.	.	.	.	.	.	.	.	.	.	.	.	.
Med12l	3	59312736	C	A	-	-	intronic	3	0.3	.	.	.	.	.	.	.	.	0.3	.	.	.	.	.	.
Negr1	3	157250985	A	G	-	-	intronic	3	0.5	.	.	.	.	.	.	.	.	0.5	.	.	.	.	.	.
Negr1	3	157250997	A	G	-	-	intronic	3	0.5	.	.	.	.	.	.	.	.	0.5	.	.	.	.	.	.
Sis	3	72937233	G	C	c.2167C>G	p.Q723E	missense	2	0.4	.	.	.	.	.	.	.	.	.	0.4	.	.	.	.	.
Sohlh2	3	55204396	G	A	c.938G>A	p.R313Q	missense	11	0.48	.	.	.	.	.	.	.	.	.	.	0.48	.	.	.	.
Tshb	3	102778288	G	T	c.24C>A	p.S8S	silent	3	0.13	.	.	.	.	.	.	.	.	.	0.13	.	.	.	.	.
6330416G13Rik	4	63567575	T	C	-	-	intronic	7	0.062	.	.	.	.	.	.	.	.	.	.	.	.	0.062	.	.
Ccdc24	4	117870479	A	T	-	-	intronic	3	0.12	.	.	.	.	.	.	.	0.12	.	.	.	.	.	.	.
Cnksr1	4	134228674	C	G	-	-	intronic	2	0.4	.	.	.	.	.	.	.	.	.	.	.	.	.	0.4	.
Col9a2	4	121052425	A	C	c.1280A>C	p.D427A	missense	18	0.56	.	.	.	.	.	.	.	.	.	.	.	.	0.56	.	.
Col9a2	4	121053803	G	T	c.1634G>T	p.R545L	missense	3	0.14	.	.	.	.	.	.	.	.	0.14	.	.	.	.	.	.
Ctnnal1	4	56840984	A	G	-	-	intronic	4	0.29	.	.	.	.	.	.	.	.	0.29	.	.	.	.	.	.
Eif3i	4	129592273	C	T	c.890G>A	p.G297D	missense	3	0.21	.	.	.	.	.	.	.	.	.	.	.	0.21	.	.	.
Fam205a1	4	42851330	C	T	c.825G>A	p.P275P	silent	9	0.047	.	.	.	.	.	.	.	.	.	.	.	.	.	0.047	.
Foxd2	4	114907765	G	A	c.1057C>T	p.L353L	silent	3	0.38	.	.	.	.	.	.	.	0.38	.	.	.	.	.	.	.
Gm12695	4	96739067	A	C	-	-	intronic	3	0.1	.	0.1	.	.	.	.	.	.	.	.	.	.	.	.	.
Gm26573	4	146943287	T	G	-	-	intronic	19	0.15	.	.	.	.	.	.	0.15	.	.	.	.	.	.	.	.
Ifna13	4	88641107	G	T	-	-	downstream	4	0.4	.	.	.	.	.	0.4	.	.	.	.	.	.	.	.	.
L1td1*	4	98737233	A	G	c.1466A>G	p.H489R	missense	4	0.14	.	.	.	.	.	.	.	.	0.14	.	0.1	.	.	.	.
Map3k6	4	133248902	T	G	c.2428+5T>G	p.?	ess_splice	4	0.33	.	0.33	.	.	.	.	.	.	.	.	.	.	.	.	.
Mdn1	4	32768195	C	T	-	-	intronic	7	0.21	.	.	0.21	.	.	.	.	.	.	.	.	.	.	.	.
Mup4	4	59960802	T	A	-	-	upstream	3	0.13	.	.	.	.	.	.	.	.	0.13	.	.	.	.	.	.
Mup9	4	60422131	G	T	-	-	upstream	10	0.36	.	.	.	0.36	.	.	.	.	.	.	.	.	.	.	.
Ncdn	4	126750195	C	T	c.833G>A	p.R278H	missense	11	0.35	.	.	0.35	.	.	.	.	.	.	.	.	.	.	.	.
S100pbp	4	129180157	G	A	-	-	intronic	4	0.14	.	.	.	.	.	.	.	0.14	.	.	.	.	.	.	.
S100pbp	4	129180165	C	A	-	-	intronic	4	0.18	.	.	.	.	.	.	.	0.18	.	.	.	.	.	.	.
S100pbp	4	129180166	C	A	-	-	intronic	4	0.19	.	.	.	.	.	.	.	0.19	.	.	.	.	.	.	.
Slc6a9	4	117868194	C	T	c.1854C>T	p.P618P	silent	4	0.087	.	.	.	.	.	.	.	.	.	0.087	.	.	.	.	.
Srsf12	4	33231356	A	G	c.?	p.?	3prime_UTR_variant	3	0.3	.	.	.	.	.	.	.	.	.	.	.	.	0.3	.	.
Tlr4	4	66839664	T	C	c.693T>C	p.T231T	silent	6	0.12	.	.	.	.	.	.	0.12	.	.	.	.	.	.	.	.
Vmn2r125	4	156356587	G	C	-	-	downstream	3	0.21	.	.	.	.	.	.	.	.	.	.	.	.	0.21	.	.
1810059H22Rik	5	148950658	A	G	-	-	downstream	3	0.17	.	.	.	.	.	.	.	.	.	.	0.17	.	.	.	.
Anapc4	5	52855775	A	T	-	-	intronic	3	0.21	.	0.21	.	.	.	.	.	.	.	.	.	.	.	.	.
Apbb2	5	66302680	C	T	c.2145G>A	p.R715R	silent	4	0.098	.	0.098	.	.	.	.	.	.	.	.	.	.	.	.	.
Chek2	5	110863171	C	A	-	-	intronic	3	0.27	.	.	.	.	.	.	.	.	.	.	.	.	.	.	0.27
Cux1	5	136567320	G	A	c.?	p.?	5prime_UTR_variant	5	0.45	.	0.45	.	.	.	.	.	.	.	.	.	.	.	.	.
Cyp3a57	5	145371074	T	A	c.639T>A	p.F213L	missense	4	0.12	.	.	.	.	.	.	.	.	0.12	.	.	.	.	.	.
Fam53a	5	33630796	T	A	-	-	upstream	4	0.12	.	.	.	.	.	.	.	.	.	.	0.12	.	.	.	.
Fgf5	5	98275209	A	C	c.454-2A>C	p.?	ess_splice	4	0.4	.	.	0.4	.	.	.	.	.	.	.	.	.	.	.	.
G3bp2	5	92056349	C	G	c.977G>C	p.R326P	missense	4	0.4	0.4	.	.	.	.	.	.	.	.	.	.	.	.	.	.
Gm42950	5	7857556	A	G	-	-	intronic	3	0.17	.	.	.	.	0.17	.	.	.	.	.	.	.	.	.	.
Hsd17b11	5	104009708	T	A	-	-	intronic	3	0.17	.	.	.	.	.	.	0.17	.	.	.	.	.	.	.	.
Kmt2c	5	25385687	T	C	c.1254A>G	p.Q418Q	silent	14	0.26	.	.	.	.	.	.	.	.	.	.	.	0.26	.	.	.
Ociad1	5	73306780	C	A	c.?	p.?	3prime_UTR_variant	4	0.16	.	.	.	.	.	.	.	.	.	.	.	0.16	.	.	.
Pisd	5	32738003	G	A	c.979C>T	p.R327C	missense	4	0.33	.	.	.	.	.	.	.	0.33	.	.	.	.	.	.	.
Stk32b	5	37498958	C	A	-	-	intronic	4	0.091	.	0.091	.	.	.	.	.	.	.	.	.	.	.	.	.
Tpcn1	5	120555112	G	C	-	-	intronic	2	0.5	.	.	.	.	.	0.5	.	.	.	.	.	.	.	.	.
Vmn2r8	5	108797109	C	T	-	-	downstream	4	0.25	.	.	.	.	.	.	.	.	.	.	0.25	.	.	.	.
Cecr5	6	120521391	C	G	-	-	intronic	4	0.44	.	.	.	.	.	.	.	.	.	.	.	.	0.44	.	.
Clec4a2	6	123142489	G	C	c.771G>C	p.M257I	missense	3	0.11	0.11	.	.	.	.	.	.	.	.	.	.	.	.	.	.
Gimap3	6	48764560	G	T	c.?	p.?	3prime_UTR_variant	3	0.16	.	.	.	.	.	.	.	.	.	.	.	0.16	.	.	.
Lmo3	6	138507925	T	A	-	-	intronic	3	1	.	.	.	.	1	.	.	.	.	.	.	.	.	.	.
Nup210	6	91043712	A	T	-	-	intronic	3	0.12	.	.	.	.	.	.	.	0.12	.	.	.	.	.	.	.
Pik3c2g	6	139859471	G	C	c.624G>C	p.Q208H	missense	3	0.12	.	.	.	0.12	.	.	.	.	.	.	.	.	.	.	.
Ptpro	6	137414213	C	A	c.2335-5C>A	p.?	splice_region	5	0.093	.	.	.	.	.	.	0.093	.	.	.	.	.	.	.	.
Arhgap35	7	16499576	T	A	-	-	intronic	3	0.25	.	.	.	.	.	.	.	.	.	.	0.25	.	.	.	.
Gm5595	7	42662722	C	T	c.466G>A	p.E156K	missense	4	0.22	.	.	.	.	.	.	.	0.22	.	.	.	.	.	.	.
Gm5595	7	42662728	T	A	c.460A>T	p.T154S	missense	4	0.21	.	.	.	.	.	.	.	0.21	.	.	.	.	.	.	.
Il16	7	83655409	C	G	c.1914G>C	p.L638L	silent	3	0.083	.	.	.	.	.	.	0.083	.	.	.	.	.	.	.	.
Micalcl	7	112391366	A	C	c.1509+9A>C	p.?	splice_region	6	0.11	.	.	.	.	.	.	.	.	0.11	.	.	.	.	.	.
Nomo1	7	46062869	G	C	-	-	intronic	3	0.19	.	0.19	.	.	.	.	.	.	.	.	.	.	.	.	.
Obox2	7	15396984	G	C	c.140G>C	p.S47T	missense	34	0.12	.	.	.	.	.	0.12	.	.	.	.	.	.	.	.	.
Pak1	7	97866200	A	C	c.430A>C	p.S144R	missense	6	0.24	.	.	.	.	.	.	.	.	.	.	.	.	.	0.24	.
Plekhg2	7	28361852	T	A	c.2525A>T	p.Q842L	missense	2	0.67	.	.	0.67	.	.	.	.	.	.	.	.	.	.	.	.
Shank1	7	44356599	A	C	-	-	intronic	6	0.29	.	.	.	.	.	0.2	.	.	.	.	.	.	0.29	.	.
Slco2b1	7	99686093	G	T	c.479C>A	p.A160E	missense	15	0.33	.	.	0.33	.	.	.	.	.	.	.	.	.	.	.	.
Tbc1d17	7	44841197	C	T	c.?	p.?	3prime_UTR_variant	2	1	.	.	.	.	.	1	.	.	.	.	.	.	.	.	.
Trim30d	7	104501698	G	T	-	-	intronic	4	0.095	.	.	.	.	.	.	.	.	.	.	.	.	.	.	0.095
Vmn2r60	7	42195478	A	G	c.2264A>G	p.Y755C	missense	9	0.045	.	.	.	.	0.045	.	.	.	.	.	.	.	.	.	.
Vwa3a	7	120799140	A	T	c.2863A>T	p.K955*	nonsense	3	0.27	.	.	.	.	.	.	.	.	.	.	.	.	.	0.27	.
Xntrpc	7	102086501	G	A	c.1961G>A	p.G654D	missense	3	0.21	.	.	.	.	.	.	.	.	.	.	0.21	.	.	.	.
Zfp109	7	24228335	C	G	c.1648G>C	p.V550L	missense	2	0.67	.	.	.	.	.	.	.	.	.	.	.	.	0.67	.	.
Zfp787	7	6132166	T	C	c.1085A>G	p.D362G	missense	4	0.11	.	.	.	.	.	.	.	.	0.11	.	.	.	.	.	.
Aars	8	111048014	T	G	c.1774T>G	p.F592V	missense	3	0.086	.	.	.	.	.	.	.	.	.	.	.	.	.	0.086	.
Adam32	8	24836286	C	T	c.?	p.?	3prime_UTR_variant	3	0.23	.	.	.	.	.	.	.	.	0.23	.	.	.	.	.	.
Cdc16	8	13763817	A	T	c.542-3A>T	p.?	splice_region	4	0.083	.	.	.	.	.	.	0.083	.	.	.	.	.	.	.	.
Cdh16	8	104623042	G	C	c.135+6C>G	p.?	splice_region	3	0.11	.	.	.	.	.	.	.	.	.	.	.	.	0.11	.	.
Dbndd1	8	123506831	G	T	c.435C>A	p.H145Q	missense	3	0.23	0.23	.	.	.	.	.	.	.	.	.	.	.	.	.	.
Defb33	8	20887848	G	C	-	-	upstream	7	0.18	.	.	.	.	.	.	.	.	0.18	.	.	.	.	.	.
Defb7	8	19497748	A	C	c.?	p.?	3prime_UTR_variant	3	0.23	.	.	.	.	0.23	.	.	.	.	.	.	.	.	.	.
Defb8	8	19445778	G	C	c.?	p.?	3prime_UTR_variant	3	0.2	.	.	.	.	0.2	.	.	.	.	.	.	.	.	.	.
Defb8	8	19445790	T	A	c.?	p.?	3prime_UTR_variant	4	0.22	.	.	.	.	0.22	.	.	.	.	.	.	.	.	.	.
Fa2h	8	111355900	G	T	-	-	intronic	2	1	.	.	.	1	.	.	.	.	.	.	.	.	.	.	.
Galnt2	8	124324374	C	T	-	-	intronic	3	0.19	.	.	.	.	.	.	0.19	.	.	.	.	.	.	.	.
Gm15299	8	21316546	G	C	-	-	downstream	3	0.21	.	.	.	.	.	.	.	0.21	.	.	.	.	.	.	.
Gm15299	8	21316549	C	T	-	-	downstream	3	0.21	.	.	.	.	.	.	.	0.21	.	.	.	.	.	.	.
Gm6483	8	19682843	G	A	-	-	intronic	6	0.26	.	.	.	.	0.26	.	.	.	.	.	.	.	.	.	.
Irs2	8	11007260	G	A	c.1171C>T	p.P391S	missense	3	0.19	.	.	.	.	.	.	.	.	.	0.19	.	.	.	.	.
Jak3	8	71680145	G	T	-	-	intronic	9	0.39	.	.	0.39	.	.	.	.	.	.	.	.	.	.	.	.
Jak3	8	71680146	A	C	-	-	intronic	9	0.41	.	.	0.41	.	.	.	.	.	.	.	.	.	.	.	.
Plcg2	8	117596221	C	A	-	-	intronic	5	0.086	0.086	.	.	.	.	.	.	.	.	.	.	.	.	.	.
Prosc	8	27045412	A	G	c.222A>G	p.L74L	silent	4	0.093	.	.	.	.	.	0.093	.	.	.	.	.	.	.	.	.
Sipa1l2	8	125469907	T	A	c.2089-2A>T	p.?	ess_splice	16	0.64	.	.	.	.	.	.	.	.	.	0.64	.	.	.	.	.
Trappc11	8	47507734	A	G	c.1896T>C	p.V632V	silent	8	0.38	.	.	.	.	.	.	.	.	.	.	0.38	.	.	.	.
Aph1c	9	66833120	C	A	-	-	intronic	3	0.33	.	.	.	.	0.33	.	.	.	.	.	.	.	.	.	.
Cd109	9	78715019	C	G	c.4290C>G	p.L1430L	silent	2	0.5	.	.	0.5	.	.	.	.	.	.	.	.	.	.	.	.
Ctnnb1	9	120957528	T	A	c.1815T>A	p.S605S	silent	2	0.67	.	.	.	.	.	0.67	.	.	.	.	.	.	.	.	.
Exph5	9	53374588	G	C	c.2968G>C	p.E990Q	missense	3	0.086	.	.	.	.	.	.	.	.	.	.	.	.	.	.	0.086
Gramd1b	9	40455664	C	A	c.7G>T	p.A3S	missense	3	0.3	.	.	.	.	.	.	.	.	.	.	.	.	0.3	.	.
Hacd3	9	64998213	C	G	c.642G>C	p.V214V	silent	3	0.25	.	.	.	.	.	.	.	.	.	.	.	.	0.25	.	.
Hepacam	9	37384573	C	T	c.1019C>T	p.P340L	missense	4	0.093	.	.	.	.	.	0.093	.	.	.	.	.	.	.	.	.
Ifrd2	9	107591997	T	G	-	-	intronic	7	0.26	0.26	.	.	.	.	.	.	.	.	.	0.25	.	.	.	.
Mmp20	9	7641888	G	T	-	-	intronic	3	0.25	.	.	.	.	.	.	.	.	0.25	.	.	.	.	.	.
Ncam1	9	49544789	C	G	c.1528G>C	p.E510Q	missense	3	0.18	.	.	.	.	.	0.18	.	.	.	.	.	.	.	.	.
Pdcd6ip	9	113662221	C	G	-	-	intronic	2	0.4	0.4	.	.	.	.	.	.	.	.	.	.	.	.	.	.
Rnf123	9	108056130	A	G	c.3434-9T>C	p.?	splice_region	3	0.16	.	.	.	.	0.16	.	.	.	.	.	.	.	.	.	.
Robo3	9	37429776	C	T	c.199G>A	p.V67M	missense	3	0.18	.	0.18	.	.	.	.	.	.	.	.	.	.	.	.	.
Slc6a20a	9	123660646	T	C	-	-	intronic	4	0.15	.	.	.	.	0.15	.	.	.	.	.	.	.	.	.	.
Traip	9	107970142	T	G	-	-	intronic	3	0.3	.	.	.	.	.	.	.	.	.	.	.	.	.	.	0.3
Usp2	9	44089050	G	A	-	-	intronic	3	0.21	.	.	.	.	.	0.21	.	.	.	.	.	.	.	.	.
Wdr82	9	106186267	T	A	-	-	intronic	2	0.67	.	.	.	.	.	0.67	.	.	.	.	.	.	.	.	.
Adgrg6	10	14423587	G	T	-	-	intronic	3	0.15	0.15	.	.	.	.	.	.	.	.	.	.	.	.	.	.
Cdh23	10	60329696	T	A	-	-	intronic	3	0.16	.	.	.	.	.	.	.	.	.	.	.	.	.	.	0.16
Col13a1	10	61853416	C	A	-	-	intronic	6	0.32	.	.	.	.	.	.	.	.	.	.	0.32	.	.	.	.
Fgd6	10	94045568	A	T	c.2283A>T	p.E761D	missense	3	0.17	.	.	.	.	.	0.17	.	.	.	.	.	.	.	.	.
Ginm1	10	7773410	T	C	c.599A>G	p.Q200R	missense	3	0.5	.	.	.	.	.	.	.	.	.	0.5	.	.	.	.	.
Ikzf4	10	128643750	G	T	-	-	intronic	4	0.074	0.074	.	.	.	.	.	.	.	.	.	.	.	.	.	.
Inhbe	10	127350517	T	A	c.793A>T	p.I265F	missense	4	0.077	.	.	.	.	.	.	.	0.077	.	.	.	.	.	.	.
Mybpc1	10	88519863	T	A	-	-	intronic	5	0.36	.	.	.	.	.	.	.	.	.	0.36	.	.	.	.	.
Pdxk	10	78453370	G	C	-	-	intronic	3	0.18	.	.	.	.	.	.	.	.	.	.	.	.	0.18	.	.
Perp	10	18845375	C	A	c.183C>A	p.Y61*	nonsense	4	0.17	.	.	.	.	.	.	.	.	.	.	.	0.17	.	.	.
Sf3a2	10	80801153	T	G	-	-	intronic	5	0.17	.	.	0.17	.	.	.	.	.	.	.	.	.	.	.	.
Slc5a8	10	88891961	C	A	-	-	intronic	3	0.19	.	.	.	.	.	.	.	.	.	.	.	.	.	.	0.19
4930524B15Rik	11	31965849	C	A	c.190C>A	p.R64R	silent	3	0.33	.	.	.	.	.	0.33	.	.	.	.	.	.	.	.	.
Adam19	11	46094090	T	C	-	-	intronic	5	0.62	.	.	.	.	.	.	.	.	.	.	.	.	.	.	0.62
Ascc2	11	4668432	G	A	c.1016+10G>A	p.?	splice_region	5	0.24	.	.	.	.	.	.	.	.	.	.	0.24	.	.	.	.
Cacna1g	11	94414861	C	A	-	-	intronic	3	0.19	.	.	.	.	.	.	.	.	0.19	.	.	.	.	.	.
Cog1	11	113656563	C	T	c.1982C>T	p.A661V	missense	3	0.23	0.23	.	.	.	.	.	.	.	.	.	.	.	.	.	.
Cpeb4	11	31889896	C	A	c.1164C>A	p.S388R	missense	3	0.19	.	.	.	.	.	.	.	.	.	.	.	.	.	.	0.19
Ddx5	11	106778650	C	A	-	-	downstream	3	0.6	.	.	.	.	.	.	.	.	.	.	.	0.6	.	.	.
Dnah17	11	118121534	C	A	-	-	intronic	3	0.27	.	.	.	0.27	.	.	.	.	.	.	.	.	.	.	.
Git1	11	77500366	C	T	c.424C>T	p.R142*	nonsense	4	0.12	.	.	.	.	.	.	.	0.12	.	.	.	.	.	.	.
Kif1c	11	70704943	G	T	c.474G>T	p.L158F	missense	5	0.12	.	.	.	.	.	0.12	.	.	.	.	.	.	.	.	.
Obscn	11	59133575	C	T	-	-	intronic	6	0.46	.	.	.	.	.	.	.	.	.	0.46	.	.	.	.	.
Olfr54	11	51027378	T	C	c.375T>C	p.F125F	silent	3	0.17	.	.	.	.	.	.	.	.	.	0.17	.	.	.	.	.
Olfr54	11	51027403	T	C	c.400T>C	p.Y134H	missense	4	0.27	.	.	.	.	.	.	.	.	.	0.27	.	.	.	.	.
Olfr54	11	51027459	G	A	c.456G>A	p.M152I	missense	3	0.5	.	0.5	.	.	.	.	.	.	.	.	.	.	.	.	.
Olfr54	11	51027916	C	A	c.913C>A	p.L305I	missense	4	0.17	0.17	.	.	.	.	.	.	.	.	.	.	.	.	.	.
Olfr54	11	51027919	C	T	c.916C>T	p.L306F	missense	4	0.19	0.19	.	.	.	.	.	.	.	.	.	.	.	.	.	.
Olfr54	11	51027939	C	T	c.936C>T	p.S312S	silent	4	0.19	0.19	.	.	.	.	.	.	.	.	.	.	.	.	.	.
Olfr56	11	49070960	T	G	-	-	intronic	3	0.094	.	.	.	.	.	.	0.094	.	.	.	.	.	.	.	.
Per1	11	69107836	G	A	-	-	intronic	7	0.21	.	.	.	.	.	.	.	0.21	.	.	.	.	.	.	.
Pkd1l1	11	8973212	C	A	c.55G>T	p.W19C	missense	4	0.12	.	.	.	.	.	.	.	.	.	.	.	.	.	0.12	.
Ppm1e	11	87358512	C	T	c.392G>A	p.R131H	missense	3	0.19	.	.	.	.	0.19	.	.	.	.	.	.	.	.	.	.
Psmb6	11	70527724	C	G	-	-	downstream	2	0.4	0.4	.	.	.	.	.	.	.	.	.	.	.	.	.	.
Rab11fip4	11	79680669	G	T	-	-	intronic	2	0.67	.	.	.	.	.	.	0.67	.	.	.	.	.	.	.	.
Smurf2	11	106864689	A	T	-	-	intronic	12	0.57	0.57	.	.	.	.	.	.	.	.	.	.	.	.	.	.
Wipf2	11	98896087	C	A	-	-	intronic	3	0.5	.	.	.	.	.	.	.	0.5	.	.	.	.	.	.	.
Ccdc88c	12	100935822	G	A	-	-	intronic	7	0.35	.	.	.	.	.	.	0.35	.	.	.	.	.	.	.	.
Mnat1	12	73203040	T	A	-	-	intronic	3	0.12	.	0.12	.	.	.	.	.	.	.	.	.	.	.	.	.
Nfkbia	12	55489954	A	T	c.913T>A	p.C305S	missense	4	0.24	0.24	.	.	.	.	.	.	.	.	.	.	.	.	.	.
Rnaseh1	12	28659003	C	G	c.782C>G	p.P261R	missense	3	0.12	.	.	.	.	.	.	.	.	.	.	.	.	.	0.12	.
Serpina1b	12	103766049	T	G	-	-	intronic	4	0.11	.	.	.	.	0.11	.	.	.	.	.	.	.	.	.	.
Bdp1	13	100051002	G	A	c.4856C>T	p.A1619V	missense	3	0.25	.	.	.	.	0.25	.	.	.	.	.	.	.	.	.	.
Cartpt	13	99899018	A	T	c.291T>A	p.A97A	silent	3	0.16	.	.	.	.	.	.	.	.	0.16	.	.	.	.	.	.
Fam217a	13	34913368	T	C	-	-	intronic	3	0.3	.	.	.	.	.	0.3	.	.	.	.	.	.	.	.	.
Fam81b	13	76238397	G	A	c.597-4C>T	p.?	splice_region	4	0.12	0.12	.	.	.	.	.	.	.	.	.	.	.	.	.	.
Gcm2	13	41102960	C	A	c.1312G>T	p.V438F	missense	5	0.12	.	.	.	.	.	.	.	.	.	.	.	0.12	.	.	.
Gm26639	13	65590245	C	G	-	-	downstream	2	0.4	.	.	.	.	.	.	.	.	.	0.4	.	.	.	.	.
Itga1	13	114968204	T	C	c.3285A>G	p.K1095K	silent	3	0.18	.	.	.	.	.	.	.	.	.	.	0.18	.	.	.	.
Itga2	13	114865294	C	G	-	-	intronic	2	0.33	.	.	.	.	0.33	.	.	.	.	.	.	.	.	.	.
Jarid2	13	44914739	T	G	-	-	intronic	2	0.4	.	.	.	.	.	.	.	.	.	0.4	.	.	.	.	.
Neurog1	13	56251374	A	T	c.559T>A	p.W187R	missense	4	0.13	.	.	.	.	.	.	.	0.13	.	.	.	.	.	.	.
Ocln	13	100498844	C	G	c.1536G>C	p.M512I	missense	13	0.067	.	.	.	.	.	.	.	.	.	0.067	.	.	.	.	.
Tgfbi	13	56626071	A	C	c.662A>C	p.D221A	missense	9	0.078	.	.	.	.	.	.	.	.	.	.	.	.	.	.	0.078
Tmem161b	13	84283970	A	T	-	-	intronic	4	0.57	.	.	.	.	0.57	.	.	.	.	.	.	.	.	.	.
Zfp738	13	67683316	T	C	-	-	intronic	4	0.18	.	.	.	.	.	.	.	.	.	.	0.18	.	.	.	.
4930503E14Rik	14	44168465	A	G	-	-	intronic	6	0.12	.	.	.	.	0.12	.	.	.	.	.	.	.	.	.	.
Chd8	14	52236666	C	T	-	-	intronic	3	0.21	.	.	.	.	.	.	.	.	.	.	.	.	.	.	0.21
Dnajc3	14	118978050	G	T	c.1381G>T	p.G461*	nonsense	3	0.23	.	0.23	.	.	.	.	.	.	.	.	.	.	.	.	.
Gm3159	14	4400204	G	T	-	-	intronic	8	0.3	0.3	.	.	.	.	.	.	.	.	.	.	.	.	.	.
Gnrh1	14	67746390	T	G	c.45T>G	p.C15W	missense	4	0.15	.	.	.	.	.	0.15	.	.	.	.	.	.	.	.	.
Parp4	14	56624164	A	G	c.2953A>G	p.R985G	missense	4	0.08	.	0.08	.	.	.	.	.	.	.	.	.	.	.	.	.
Rbm26	14	105115201	C	A	c.2948G>T	p.R983I	missense	5	0.14	.	.	.	.	.	.	.	.	.	.	.	.	0.14	.	.
Rnase6	14	51130591	G	C	c.439G>C	p.V147L	missense	3	0.17	.	.	.	.	.	.	.	.	.	.	0.17	.	.	.	.
Stmn4	14	66358619	A	C	-	-	intronic	2	0.5	.	.	.	.	.	.	.	.	.	.	.	.	.	.	0.5
Syt15	14	34227211	C	A	c.1144C>A	p.H382N	missense	3	0.21	.	.	.	.	.	.	.	.	0.21	.	.	.	.	.	.
Csmd3	15	47659188	G	T	c.8084C>A	p.P2695Q	missense	3	0.2	.	.	.	.	.	.	.	.	.	.	.	.	0.2	.	.
Efcab6	15	83872246	A	C	c.3892T>G	p.S1298A	missense	11	0.27	.	.	0.27	.	.	.	.	.	.	.	.	.	.	.	.
Mroh1	15	76433835	A	G	c.2561A>G	p.E854G	missense	3	0.21	.	.	0.21	.	.	.	.	.	.	.	.	.	.	.	.
Mroh2b	15	4947238	C	G	c.3672C>G	p.G1224G	silent	3	0.11	.	.	.	.	.	.	.	.	.	.	.	.	.	0.11	.
Mtss1	15	59054928	C	G	-	-	intronic	10	0.17	.	.	.	.	.	.	.	.	0.17	.	.	.	.	.	.
Myg1	15	102337340	T	A	c.774T>A	p.S258R	missense	4	0.14	.	.	.	0.14	.	.	.	.	.	.	.	.	.	.	.
Nell2	15	95232597	G	C	c.1894C>G	p.R632G	missense	25	0.31	.	.	.	.	.	0.31	.	.	.	.	.	.	.	.	.
Pdzrn4	15	92757615	G	T	-	-	intronic	3	0.38	.	.	.	.	.	.	.	.	.	.	0.38	.	.	.	.
Recql4	15	76708169	G	T	c.1397C>A	p.P466Q	missense	4	0.089	.	.	.	.	.	.	.	.	.	.	.	.	.	0.089	.
Scrib	15	76060640	A	T	c.2231T>A	p.I744N	missense	3	0.12	.	.	.	.	.	.	.	.	.	.	0.12	.	.	.	.
Drd3	16	43818485	G	C	-	-	intronic	2	0.5	.	.	.	.	.	0.5	.	.	.	.	.	.	.	.	.
Gabrr3	16	59459665	C	T	-	-	intronic	3	0.27	.	.	.	.	0.27	.	.	.	.	.	.	.	.	.	.
Kalrn	16	33992840	C	G	-	-	intronic	3	0.091	.	.	.	.	.	.	.	.	.	.	0.091	.	.	.	.
Olfr166	16	19486815	A	G	c.?	p.?	5prime_UTR_variant	3	0.19	.	.	.	.	.	.	.	.	.	.	.	0.19	.	.	.
Vps8	16	21463628	C	A	c.1063C>A	p.H355N	missense	5	0.11	.	.	.	.	.	.	.	.	.	.	0.11	.	.	.	.
Vps8	16	21575037	A	T	c.3653A>T	p.N1218I	missense	3	0.11	.	.	.	0.11	.	.	.	.	.	.	.	.	.	.	.
Crisp3	17	40239287	T	A	-	-	intronic	3	0.15	.	.	.	.	.	.	.	.	.	.	.	.	.	.	0.15
Fam120b	17	15405964	G	T	-	-	intronic	3	0.21	.	0.21	.	.	.	.	.	.	.	.	.	.	.	.	.
Gm5493	17	22735125	A	T	-	-	upstream	3	0.13	.	.	.	.	.	.	.	0.13	.	.	.	.	.	.	.
H2-Q10	17	35470081	A	C	-	-	upstream	2	0.4	.	.	.	.	.	.	.	.	0.4	.	.	.	.	.	.
H2-Q10	17	35470110	G	T	c.4G>T	p.G2W	missense	3	0.33	.	.	.	.	.	.	.	.	0.33	.	.	.	.	.	.
H2-Q10	17	35470312	C	T	-	-	intronic	4	0.16	.	.	.	.	.	.	.	.	.	.	.	0.16	.	.	.
Hsf2bp	17	31946790	A	G	c.830T>C	p.L277P	missense	3	0.6	.	.	.	.	.	.	.	.	.	.	.	.	.	0.6	.
Kdm4b	17	56396610	G	A	c.2190G>A	p.P730P	silent	4	0.2	.	.	.	.	.	.	.	0.2	.	.	.	.	.	.	.
Kif6	17	49675257	C	G	-	-	intronic	20	0.3	.	.	.	.	.	.	0.3	.	.	.	.	.	.	.	.
Kif6	17	49675263	C	T	-	-	intronic	21	0.29	.	.	.	.	.	.	0.29	.	.	.	.	.	.	.	.
Lpin2	17	71215202	T	C	-	-	intronic	4	0.4	.	.	.	.	.	.	.	.	.	.	.	.	0.4	.	.
Ly6g6f	17	35083382	T	A	c.178A>T	p.T60S	missense	3	0.11	.	.	.	.	.	.	.	.	.	0.11	.	.	.	.	.
Olfr102	17	37313444	G	T	c.?	p.?	3prime_UTR_variant	5	0.16	.	.	.	.	.	.	.	.	.	.	.	.	0.16	.	.
Olfr137	17	38305263	T	G	c.197A>C	p.N66T	missense	11	0.32	.	.	.	.	.	0.32	.	.	.	.	.	.	.	.	.
Pot1b	17	55701201	T	A	-	-	intronic	3	0.16	.	.	.	0.16	.	.	.	.	.	.	.	.	.	.	.
Rpl7l1	17	46780417	G	A	c.258C>T	p.P86P	silent	4	0.11	.	.	.	.	.	.	.	.	.	.	.	.	.	0.11	.
Rps6ka2	17	7271707	G	A	-	-	intronic	5	0.19	.	0.19	.	.	.	.	.	.	.	.	.	.	.	.	.
Smchd1	17	71387163	T	A	-	-	intronic	3	0.14	0.14	.	.	.	.	.	.	.	.	.	.	.	.	.	.
Smok2b	17	13227891	T	G	-	-	upstream	6	0.045	.	.	.	.	.	.	.	0.045	.	.	.	.	.	.	.
Spsb3	17	24891494	C	T	c.1294C>T	p.R432C	missense	43	0.45	.	.	.	.	.	.	.	.	.	.	.	.	0.45	.	.
Vmn2r115	17	23345304	T	A	c.449T>A	p.V150E	missense	3	0.3	0.3	.	.	.	.	.	.	.	.	.	.	.	.	.	.
Xpo5	17	46202837	C	A	-	-	upstream	4	0.31	.	.	.	.	.	.	.	.	.	0.31	.	.	.	.	.
Dmxl1	18	49852414	T	A	c.727T>A	p.Y243N	missense	3	0.19	.	.	.	.	.	.	.	.	.	.	.	.	.	0.19	.
Gramd3	18	56488817	T	A	c.802T>A	p.Y268N	missense	3	0.12	.	.	.	.	.	.	.	.	.	.	0.12	.	.	.	.
Hrh4	18	13006041	C	T	-	-	upstream	2	1	.	.	.	.	.	.	.	.	.	1	.	.	.	.	.
Megf10	18	57288029	C	A	c.2728+10C>A	p.?	splice_region	3	0.33	.	.	.	.	.	.	.	.	.	.	0.33	.	.	.	.
Pcdhb5	18	37322595	C	G	c.2027C>G	p.A676G	missense	8	0.044	.	.	.	.	.	.	.	.	.	.	.	.	.	.	0.044
Pias2	18	77152710	C	T	c.1782C>T	p.H594H	silent	6	0.12	.	.	.	.	.	.	.	.	.	0.12	.	.	.	.	.
Txnl4a	18	80207334	C	T	c.144C>T	p.I48I	silent	4	0.089	.	.	.	.	.	.	.	.	.	.	.	.	.	.	0.089
Col17a1	19	47680448	C	T	c.336G>A	p.G112G	silent	4	0.1	.	.	.	0.1	.	.	.	.	.	.	.	.	.	.	.
Ighmbp2	19	3267298	C	T	c.1573G>A	p.V525M	missense	4	0.12	.	.	0.12	.	.	.	.	.	.	.	.	.	.	.	.
Kank1	19	25331258	G	C	-	-	intronic	2	0.4	.	.	.	.	.	.	.	.	.	.	0.4	.	.	.	.
R3hcc1l	19	42583388	T	C	-	-	intronic	4	0.08	.	.	.	.	.	.	.	.	.	.	.	0.08	.	.	.
Sh3pxd2a	19	47263779	G	T	c.?	p.?	3prime_UTR_variant	3	0.19	.	.	.	.	.	.	.	.	.	.	.	.	0.19	.	.
Sssca1	19	5731680	A	T	c.15T>A	p.G5G	silent	6	0.092	0.092	.	.	.	.	.	.	.	.	.	.	.	.	.	.
Trpm6	19	18749985	G	C	c.?	p.?	5prime_UTR_variant	16	0.13	.	.	.	.	.	.	0.13	.	.	.	.	.	.	.	.
Diaph2	X	129955985	G	A	c.1190G>A	p.R397H	missense	5	1	.	.	.	.	.	.	.	.	.	.	.	1	.	.	.
Dlg3	X	100771586	C	G	-	-	intronic	2	0.5	.	.	.	.	.	.	.	.	.	.	.	.	.	.	0.5
Frmpd3	X	140433281	G	A	c.4994G>A	p.G1665D	missense	3	0.33	.	.	.	.	.	.	.	.	.	.	0.33	.	.	.	.
Klhl4	X	114474621	T	G	c.198T>G	p.N66K	missense	3	0.12	.	.	.	0.12	.	.	.	.	.	.	.	.	.	.	.
Phka1	X	102586112	G	A	c.1424C>T	p.P475L	missense	3	0.27	.	.	.	.	.	.	.	.	.	.	.	.	.	0.27	.
Rab39b	X	75574660	C	G	c.563G>C	p.G188A	missense	6	0.08	.	0.08	.	.	.	.	.	.	.	.	.	.	.	.	.
Slitrk2	X	66656098	G	C	c.2194G>C	p.A732P	missense	2	0.4	.	.	.	.	.	.	.	.	.	.	.	.	0.4	.	.

## Sheet: Suppl. Table 2b
Subset of mutations in coding regions.
* recurrent mutation identifed in two separate tumours
Gene	Chromosome	Position	Reference genotype	Variant	cDNA change	Protein change	Variant classification
Sned1	1	93259089	G	T	c.625G>T	p.G209*	nonsense
Idh1	1	65159511	T	A	c.1199A>T	p.K400I	missense
Angptl1	1	156857142	A	T	c.880A>T	p.M294L	missense
Axdnd1	1	156365658	A	G	c.1958T>C	p.I653T	missense
Apcs	1	172894454	G	A	c.324C>T	p.Y108Y	silent
Zbtb6	2	37429207	C	A	c.708G>T	p.Q236H	missense
Zfp341	2	154645871	C	T	c.2274C>T	p.S758S	silent
Olfr1186	2	88525998	T	A	c.414T>A	p.C138*	nonsense
Psmf1	2	151734237	A	C	c.350T>G	p.L117R	missense
Uck1	2	32256649	G	A	c.639C>T	p.D213D	silent
Erv3	2	131855848	T	A	c.590A>T	p.N197I	missense
Atp5c1	2	10063463	A	G	c.552T>C	p.S184S	silent
Them7	2	105378901	A	G	c.565A>G	p.T189A	missense
Gle1	2	29936183	T	C	c.273T>C	p.S91S	silent
Ninl	2	150949947	G	A	c.2655C>T	p.S885S	silent
Kcnd3	3	105459436	C	T	c.621C>T	p.C207C	silent
Cenpe	3	135261712	A	G	c.6614A>G	p.Q2205R	missense
Tshb	3	102778288	G	T	c.24C>A	p.S8S	silent
Erich6	3	58616445	A	T	c.2007T>A	p.S669R	missense
Atp5f1	3	105943756	A	G	c.624T>C	p.R208R	silent
Sis	3	72937233	G	C	c.2167C>G	p.Q723E	missense
Sohlh2	3	55204396	G	A	c.938G>A	p.R313Q	missense
Map3k6	4	133248902	T	G	c.2428+5T>G	p.?	ess_splice
Ncdn	4	126750195	C	T	c.833G>A	p.R278H	missense
Tlr4	4	66839664	T	C	c.693T>C	p.T231T	silent
Foxd2	4	114907765	G	A	c.1057C>T	p.L353L	silent
L1td1*	4	98737233	A	G	c.1466A>G	p.H489R	missense
Col9a2	4	121053803	G	T	c.1634G>T	p.R545L	missense
Slc6a9	4	117868194	C	T	c.1854C>T	p.P618P	silent
Eif3i	4	129592273	C	T	c.890G>A	p.G297D	missense
Col9a2	4	121052425	A	C	c.1280A>C	p.D427A	missense
Fam205a1	4	42851330	C	T	c.825G>A	p.P275P	silent
G3bp2	5	92056349	C	G	c.977G>C	p.R326P	missense
Apbb2	5	66302680	C	T	c.2145G>A	p.R715R	silent
Fgf5	5	98275209	A	C	c.454-2A>C	p.?	ess_splice
Pisd	5	32738003	G	A	c.979C>T	p.R327C	missense
Cyp3a57	5	145371074	T	A	c.639T>A	p.F213L	missense
Kmt2c	5	25385687	T	C	c.1254A>G	p.Q418Q	silent
Clec4a2	6	123142489	G	C	c.771G>C	p.M257I	missense
Pik3c2g	6	139859471	G	C	c.624G>C	p.Q208H	missense
Slco2b1	7	99686093	G	T	c.479C>A	p.A160E	missense
Plekhg2	7	28361852	T	A	c.2525A>T	p.Q842L	missense
Vmn2r60	7	42195478	A	G	c.2264A>G	p.Y755C	missense
Obox2	7	15396984	G	C	c.140G>C	p.S47T	missense
Il16	7	83655409	C	G	c.1914G>C	p.L638L	silent
Gm5595	7	42662728	T	A	c.460A>T	p.T154S	missense
Gm5595	7	42662722	C	T	c.466G>A	p.E156K	missense
Zfp787	7	6132166	T	C	c.1085A>G	p.D362G	missense
Xntrpc	7	102086501	G	A	c.1961G>A	p.G654D	missense
Zfp109	7	24228335	C	G	c.1648G>C	p.V550L	missense
Pak1	7	97866200	A	C	c.430A>C	p.S144R	missense
Vwa3a	7	120799140	A	T	c.2863A>T	p.K955*	nonsense
Dbndd1	8	123506831	G	T	c.435C>A	p.H145Q	missense
Prosc	8	27045412	A	G	c.222A>G	p.L74L	silent
Irs2	8	11007260	G	A	c.1171C>T	p.P391S	missense
Sipa1l2	8	125469907	T	A	c.2089-2A>T	p.?	ess_splice
Trappc11	8	47507734	A	G	c.1896T>C	p.V632V	silent
Aars	8	111048014	T	G	c.1774T>G	p.F592V	missense
Robo3	9	37429776	C	T	c.199G>A	p.V67M	missense
Cd109	9	78715019	C	G	c.4290C>G	p.L1430L	silent
Hepacam	9	37384573	C	T	c.1019C>T	p.P340L	missense
Ncam1	9	49544789	C	G	c.1528G>C	p.E510Q	missense
Ctnnb1	9	120957528	T	A	c.1815T>A	p.S605S	silent
Hacd3	9	64998213	C	G	c.642G>C	p.V214V	silent
Gramd1b	9	40455664	C	A	c.7G>T	p.A3S	missense
Exph5	9	53374588	G	C	c.2968G>C	p.E990Q	missense
Fgd6	10	94045568	A	T	c.2283A>T	p.E761D	missense
Inhbe	10	127350517	T	A	c.793A>T	p.I265F	missense
Ginm1	10	7773410	T	C	c.599A>G	p.Q200R	missense
Perp	10	18845375	C	A	c.183C>A	p.Y61*	nonsense
Olfr54	11	51027916	C	A	c.913C>A	p.L305I	missense
Olfr54	11	51027919	C	T	c.916C>T	p.L306F	missense
Olfr54	11	51027939	C	T	c.936C>T	p.S312S	silent
Cog1	11	113656563	C	T	c.1982C>T	p.A661V	missense
Olfr54	11	51027459	G	A	c.456G>A	p.M152I	missense
Ppm1e	11	87358512	C	T	c.392G>A	p.R131H	missense
Kif1c	11	70704943	G	T	c.474G>T	p.L158F	missense
4930524B15Rik	11	31965849	C	A	c.190C>A	p.R64R	silent
Git1	11	77500366	C	T	c.424C>T	p.R142*	nonsense
Olfr54	11	51027378	T	C	c.375T>C	p.F125F	silent
Olfr54	11	51027403	T	C	c.400T>C	p.Y134H	missense
Pkd1l1	11	8973212	C	A	c.55G>T	p.W19C	missense
Cpeb4	11	31889896	C	A	c.1164C>A	p.S388R	missense
Nfkbia	12	55489954	A	T	c.913T>A	p.C305S	missense
Rnaseh1	12	28659003	C	G	c.782C>G	p.P261R	missense
Bdp1	13	100051002	G	A	c.4856C>T	p.A1619V	missense
Neurog1	13	56251374	A	T	c.559T>A	p.W187R	missense
Cartpt	13	99899018	A	T	c.291T>A	p.A97A	silent
Ocln	13	100498844	C	G	c.1536G>C	p.M512I	missense
Itga1	13	1149682040	T	C	c.3285A>G	p.K1095K	silent
Gcm2	13	41102960	C	A	c.1312G>T	p.V438F	missense
Tgfbi	13	56626071	A	C	c.662A>C	p.D221A	missense
Parp4	14	56624164	A	G	c.2953A>G	p.R985G	missense
Dnajc3	14	118978050	G	T	c.1381G>T	p.G461*	nonsense
Gnrh1	14	67746390	T	G	c.45T>G	p.C15W	missense
Syt15	14	34227211	C	A	c.1144C>A	p.H382N	missense
Rnase6	14	51130591	G	C	c.439G>C	p.V147L	missense
Rbm26	14	105115201	C	A	c.2948G>T	p.R983I	missense
Mroh1	15	76433835	A	G	c.2561A>G	p.E854G	missense
Efcab6	15	83872246	A	C	c.3892T>G	p.S1298A	missense
Myg1	15	102337340	T	A	c.774T>A	p.S258R	missense
Nell2	15	95232597	G	C	c.1894C>G	p.R632G	missense
Scrib	15	76060640	A	T	c.2231T>A	p.I744N	missense
Csmd3	15	47659188	G	T	c.8084C>A	p.P2695Q	missense
Recql4	15	76708169	G	T	c.1397C>A	p.P466Q	missense
Mroh2b	15	4947238	C	G	c.3672C>G	p.G1224G	silent
Vps8	16	21575037	A	T	c.3653A>T	p.N1218I	missense
Vps8	16	21463628	C	A	c.1063C>A	p.H355N	missense
Vmn2r115	17	23345304	T	A	c.449T>A	p.V150E	missense
Olfr137	17	38305263	T	G	c.197A>C	p.N66T	missense
Kdm4b	17	56396610	G	A	c.2190G>A	p.P730P	silent
H2-Q10	17	35470110	G	T	c.4G>T	p.G2W	missense
Ly6g6f	17	35083382	T	A	c.178A>T	p.T60S	missense
Spsb3	17	24891494	C	T	c.1294C>T	p.R432C	missense
Rpl7l1	17	46780417	G	A	c.258C>T	p.P86P	silent
Hsf2bp	17	31946790	A	G	c.830T>C	p.L277P	missense
Pias2	18	77152710	C	T	c.1782C>T	p.H594H	silent
Gramd3	18	56488817	T	A	c.802T>A	p.Y268N	missense
Dmxl1	18	49852414	T	A	c.727T>A	p.Y243N	missense
Pcdhb5	18	37322595	C	G	c.2027C>G	p.A676G	missense
Txnl4a	18	80207334	C	T	c.144C>T	p.I48I	silent
Sssca1	19	5731680	A	T	c.15T>A	p.G5G	silent
Ighmbp2	19	3267298	C	T	c.1573G>A	p.V525M	missense
Col17a1	19	47680448	C	T	c.336G>A	p.G112G	silent
Rab39b	X	75574660	C	G	c.563G>C	p.G188A	missense
Klhl4	X	114474621	T	G	c.198T>G	p.N66K	missense
Frmpd3	X	140433281	G	A	c.4994G>A	p.G1665D	missense
Diaph2	X	129955985	G	A	c.1190G>A	p.R397H	missense
Slitrk2	X	66656098	G	C	c.2194G>C	p.A732P	missense
Phka1	X	102586112	G	A	c.1424C>T	p.P475L	missense

## Sheet: Suppl. Table 2c
Validation of 14 mutations by Sanger sequencing; 12 mutations were confirmed.
Case	Gene	Chr	loc	WT	V	cDNA change	Protein change	Type	Variant allele read depth	Variant Allele frequency	Primer 1	Primer 2	Confirmed by Sanger sequencing
MD5190	Apcs	1	172894454	G	A	c.324C>T	p.Y108Y	silent	12	0.39	TGTGACCTTTGAAACCCTCC	CAGTGTCAAGGGCAGAGACA	Yes
MD5194	Sohlh2	3	55204396	G	A	c.938G>A	p.R313Q	missense	11	0.48	CCTGGAGGGATGTGTGAAGT	TGAGCTGCAGTGTTAGGCAC	Yes
MD5184	Kcnd3	3	105459436	C	T	c.621C>T	p.C207C	silent	28	0.39	AAACAACCAGGAGTCCATGC	GTGTCCAGGCAAAAGAAAGC	Yes
MD5196	Col9a2	4	121052425	A	C	c.1280A>C	p.D427A	missense	18	0.56	GGAACAGTGGGCTCACAACT	TCTGGTCTAACCCAATCCCA	No
MD5186	Ncdn	4	126750195	C	T	c.833G>A	p.R278H	missense	11	0.35	CCAGAAACTTGCTCCCAGAG	TTTCCAAAGAGCCGAAGATG	Yes
MD5195	Kmt2c	5	25385687	T	C	c.1254A>G	p.Q418Q	silent	14	0.26	TTTGAACAGGAATATGGTGTCAG	GACAATCGGGAGAAGATAGCA	Yes
MD5197	Pak1	7	97866200	A	C	c.430A>C	p.S144R	missense	6	0.24	CGCTTGCTTCAAACATCAAA	ATCACACTGGCGCTTTCTTT	No
MD5186	Slco2b1	7	99686093	G	T	c.479C>A	p.A160E	missense	15	0.33	AGGAGATCCCAAAAGGCTGT	GGGGCAATCGAGTGACTTAC	Yes
MD5194	Trappc11	8	47507734	A	G	c.1896T>C	p.V632V	silent	8	0.38	ACAATTTCCTTGTTTTGCCG	GCCTGTTAAAGGGTGTCCAA	Yes
MD5193	Sipa1l2	8	125469907	T	A	c.2089-2A>T	p.?	ess_splice	16	0.64	GTTTTCAGTGCAGGGGTTGT	CTCTGTTCCTTTCTCGGCTG	Yes
MD5186	Efcab6	15	83872246	A	C	c.3892T>G	p.S1298A	missense	11	0.27	GCAGCCTGTCAGGAGAAATC	GGGGAGGCTAAAGTACCAGG	Yes
MD5189	Nell2	15	95232597	G	C	c.1894C>G	p.R632G	missense	25	0.31	TTTGTTTCTACCCACCTGGC	GATATTGACGAATGCGGGAC	Yes
MD5196	Spsb3	17	24891494	C	T	c.1294C>T	p.R432C	missense	43	0.45	CTCGGCTTCAAAACAGAAGG	GGTTGCAGTTCATGCTCAGA	Yes
MD5189	Olfr137	17	38305263	T	G	c.197A>C	p.N66T	missense	11	0.32	GGTACCCAGAGCAAGGACAA	ATGGCCTCATCTGGAAGTTG	Yes

## Sheet: Suppl. Table 2d
Recurrent mutated genes in murine ACP. Mutation details and variant allele frequencies in respective cases are shown. NB, whilst Col9a2 mutation was detected by Caveman in 2 cases, its presence was not validated in MD5196a.
								Sample ID
Gene	Chromosome	Position	Reference Genotype	Variant	cDNA change	Protein change	Variant classification	MD5184a	MD5185a	MD5186a	MD5187a	MD5188a	MD5189a	MD5190a	MD5191a	MD5192a	MD5193a	MD5194a	MD5195a	MD5196a	MD5197a	MD5198a
L1td1	4	98737233	A	G	c.1466A>G	p.H489R	missense	.	.	.	.	.	.	.	.	0.14	.	0.1	.	.	.	.
Olfr54	11	51027378	T	C	c.375T>C	p.F125F	silent	.	.	.	.	.	.	.	.	.	0.17	.	.	.	.	.
Olfr54	11	51027403	T	C	c.400T>C	p.Y134H	missense	.	.	.	.	.	.	.	.	.	0.27	.	.	.	.	.
Olfr54	11	51027459	G	A	c.456G>A	p.M152I	missense	.	0.5	.	.	.	.	.	.	.	.	.	.	.	.	.
Olfr54	11	51027916	C	A	c.913C>A	p.L305I	missense	0.17	.	.	.	.	.	.	.	.	.	.	.	.	.	.
Olfr54	11	51027919	C	T	c.916C>T	p.L306F	missense	0.19	.	.	.	.	.	.	.	.	.	.	.	.	.	.
Olfr54	11	51027939	C	T	c.936C>T	p.S312S	silent	0.19	.	.	.	.	.	.	.	.	.	.	.	.	.	.
Vps8	16	21463628	C	A	c.1063C>A	p.H355N	missense	.	.	.	.	.	.	.	.	.	.	0.11	.	.	.	.
Vps8	16	21575037	A	T	c.3653A>T	p.N1218I	missense	.	.	.	0.11	.	.	.	.	.	.	.	.	.	.	.
NB Sanger sequencing did not validate Col9a2 mutation in case MD5196a
Col9a2	4	121052425	A	C	c.1280A>C	p.D427A	missense	.	.	.	.	.	.	.	.	.	.	.	.	0.56	.	.
Col9a2	4	121053803	G	T	c.1634G>T	p.R545L	missense	.	.	.	.	.	.	.	.	0.14	.	.	.	.	.	.

## Sheet: Suppl. Table 2e
Common genes recurrently mutated in human ACP (Brastianos et al, 2014) and murine ACP (this manuscript).
Human:						Mouse:						Mouse cases
Gene	Chromosome	Position	cDNA change	Protein change	Variant classification	Gene	Chromosome	Position	cDNA change	Protein change	Variant classification	MD5184a	MD5185a	MD5186a	MD5187a	MD5188a	MD5189a	MD5190a	MD5191a	MD5192a	MD5193a	MD5194a	MD5195a	MD5196a	MD5197a	MD5198a
ASCC2	22	30189407	c.1861G>A	p.D621N	Missense	Ascc2	11	4668432	c.1016+10G>A	p.?	splice_region	.	.	.	.	.	.	.	.	.	.	0.24	.	.	.	.
CHEK2	22	29091840	c.1116_1117CA>TG	p.K373E	Missense	Chek2	5	110863171	-	-	intronic	.	.	.	.	.	.	.	.	.	.	.	.	.	.	0.27
DNAH17	17	76567034	c.914C>T	p.T305M	Missense	Dnah17	11	118121534	-	-	intronic	.	.	.	0.27	.	.	.	.	.	.	.	.	.	.	.
DNAJC3	13	96439295	c.1243C>T	p.R415*	Nonsense	Dnajc3	14	118978050	c.1381G>T	p.G461*	nonsense	.	0.23	.	.	.	.	.	.	.	.	.	.	.	.	.
IGHMBP2	11	68707010	c.2793C>A	p.G931G	Silent	Ighmbp2	19	3267298	c.1573G>A	p.V525M	missense	.	.	0.12	.	.	.	.	.	.	.	.	.	.	.	.
KCND3	1	112329686	c.1149C>T	p.F383F	Silent	Kcnd3	3	105459436	c.621C>T	p.C207C	silent	0.39	.	.	.	.	.	.	.	.	.	.	.	.	.	.
KIF1C	17	4925463	c.2087G>A	p.R696Q	Missense	Kif1c	11	70704943	c.474G>T	p.L158F	missense	.	.	.	.	.	0.12	.	.	.	.	.	.	.	.	.
OBSCN	1	228528833	c.17735G>A	p.R5912H	Missense	Obscn	11	59133575	-	-	intronic	.	.	.	.	.	.	.	.	.	0.46	.	.	.	.	.
PKD1L1	7	47913531	c.3862C>T	p.R1288C	Missense	Pkd1l1	11	8973212	c.55G>T	p.W19C	missense	.	.	.	.	.	.	.	.	.	.	.	.	.	0.12	.
S100PBP	1	33318694	c.1039C>T	p.L347F	Missense	S100pbp	4	129180166	-	-	intronic	.	.	.	.	.	.	.	0.19	.	.	.	.	.	.	.
S100PBP	1	33318694	c.1039C>T	p.L347F	Missense	S100pbp	4	129180157	-	-	intronic	.	.	.	.	.	.	.	0.14	.	.	.	.	.	.	.
S100PBP	1	33318694	c.1039C>T	p.L347F	Missense	S100pbp	4	129180165	-	-	intronic	.	.	.	.	.	.	.	0.18	.	.	.	.	.	.	.
TGFBI	5	135390426	c.1286C>T	p.A429V	Missense	Tgfbi	13	56626071	c.662A>C	p.D221A	missense	.	.	.	.	.	.	.	.	.	.	.	.	.	.	0.078
TMEM161B	5	87494899	c.983C>T	p.A328V	Missense	Tmem161b	13	84283970	-	-	intronic	.	.	.	.	0.57	.	.	.	.	.	.	.	.	.	.
