# Supplementary material for: Stem cell senescence drives age-attenuated induction of pituitary tumours in mouse models of paediatric craniopharyngioma
Source: Nat Commun. 2017 Nov 28;8:1819. doi: 10.1038/s41467-017-01992-5 (PMC5703905; doi:10.1038/s41467-017-01992-5)
Supplement: Supplementary file 5 — Supplementary Data 3 [file 41467_2017_1992_MOESM5_ESM.xlsx]

## Sheet: Suppl. Table 3a
Differential expression results comparing FACS isolated YFP+ve cells from Sox2CreERT2/+;Ctnnb1lox(ex3)/+;R26YFP/+ mutant pituitaries and Sox2CreERT2/+;R26YFP/+ controls. baseMean= mean of normalized read count across all samples. log2 fold change= log2 Fold change between mutant and control YFP+ve cells . lfcSE = standard error of the log2 Fold Change. To transform the log2 fold change into stand…
SYMBOL	Entrez ID	baseMean	log2FoldChange	lfcSE	stat	pvalue	padj
Notum	77583	4383.81	9.47863	0.278127	34.0802	1.44819e-254	2.43672e-250
Prss56	69453	2511.5	8.83874	0.27639	31.9792	2.11974e-224	1.78334e-220
9530003J23Rik	77397	2359.14	8.40419	0.322153	26.0876	5.04232e-150	2.82807e-146
Pla2g2a	18780	670.776	7.21042	0.322296	22.372	7.37104e-111	2.06708e-107
Aldh1a3	56847	1778.46	6.51604	0.267515	24.3576	4.81299e-131	1.61967e-127
Mybpc1	109272	387.994	6.45548	0.336236	19.1993	3.75251e-82	7.89246e-79
Fgf20	80857	395.879	6.26694	0.350048	17.9031	1.11593e-71	1.44435e-68
Wnt6	22420	365.576	6.25972	0.306524	20.4216	1.07493e-92	2.58384e-89
Krt23	94179	336.361	6.12135	0.334416	18.3046	7.60408e-75	1.16315e-71
Slc30a2	230810	371.498	6.10975	0.318519	19.1817	5.26044e-82	9.83469e-79
Rxfp3	239336	330.366	6.10475	0.334278	18.2625	1.64694e-74	2.30929e-71
Nkd1	93960	4042.32	5.92492	0.229856	25.7767	1.61826e-146	6.80722e-143
Shh	20423	182.566	5.57416	0.349386	15.9542	2.66466e-57	2.24178e-54
Tbx4	21387	146.871	5.33187	0.353024	15.1034	1.53785e-51	1.03504e-48
Sox21	223227	161.937	5.25007	0.335227	15.6613	2.78355e-55	2.12891e-52
Fzd10	93897	275.498	5.08986	0.30642	16.6107	5.83072e-62	6.54052e-59
Npffr1	237362	392.046	5.08841	0.316945	16.0545	5.3126e-58	4.9661e-55
Ifitm1	68713	1076	5.06784	0.269959	18.7726	1.26436e-78	2.12741e-75
Slc44a5	242259	316.601	4.92004	0.303396	16.2166	3.85136e-59	4.05018e-56
4921525O09Rik	74050	152.283	4.90733	0.375908	13.0546	5.98223e-39	2.72046e-36
Zap70	22637	105.277	4.79551	0.359814	13.3277	1.59654e-40	7.90101e-38
Gm2115	100039239	105.021	4.76824	0.367551	12.973	1.74066e-38	7.32208e-36
4932411E22Rik	214604	105.806	4.73271	0.363543	13.0183	9.63124e-39	4.15526e-36
Ngfr	18053	106.29	4.71372	0.345005	13.6628	1.69432e-42	9.19631e-40
Wif1	24117	1553.11	4.70954	0.390572	12.0581	1.75875e-33	5.91855e-31
Dkk2	56811	175.379	4.70289	0.341122	13.7865	3.07165e-43	1.78219e-40
Igkc	16071	318.198	4.68236	0.293629	15.9465	3.0117e-57	2.41309e-54
Emid1	140703	199.518	4.63009	0.329151	14.0667	6.08073e-45	3.78942e-42
Syk	20963	144.949	4.52146	0.340715	13.2705	3.43361e-40	1.65068e-37
Gjb6	14623	145.014	4.42181	0.37309	11.8518	2.10521e-32	6.94553e-30
1810046K07Rik	69809	68.0414	4.39481	0.377229	11.6502	2.28801e-31	6.99965e-29
Gm20367	100504712	93.195	4.27237	0.339072	12.6002	2.10652e-36	7.8765e-34
Svopl	320590	279.823	4.23097	0.324195	13.0507	6.29817e-39	2.78876e-36
Lef1	16842	499.232	4.10521	0.236514	17.3572	1.74125e-67	2.09274e-64
Avil	11567	225.45	3.97266	0.321998	12.3375	5.68763e-35	2.08044e-32
Cdx1	12590	69.9769	3.95217	0.391904	10.0845	6.46676e-24	1.43171e-21
Pla2g2f	26971	51.6653	3.94357	0.387665	10.1726	2.62748e-24	5.97432e-22
Nupr1	56312	982.912	3.94218	0.254685	15.4787	4.83429e-54	3.38924e-51
2700046A07Rik	78449	55.6847	3.81903	0.392552	9.72872	2.2744e-22	4.55584e-20
Rdh9	103142	178.906	3.81042	0.282697	13.4788	2.08455e-41	1.06287e-38
Cthrc1	68588	392.191	3.80508	0.291327	13.0612	5.48403e-39	2.56318e-36
Klhl14	225266	97.2613	3.78849	0.351104	10.7902	3.82847e-27	1.039e-24
Stra6	20897	587.926	3.78697	0.299082	12.662	9.60481e-37	3.67297e-34
Akp3	11648	55.9276	3.76958	0.390199	9.66068	4.42918e-22	8.66574e-20
Gad1	14415	66.0369	3.75597	0.373316	10.0611	8.20696e-24	1.79338e-21
D930028M14Rik	434147	84.3274	3.74193	0.367326	10.187	2.26752e-24	5.22649e-22
Abhd12b	100504285	40.4013	3.73	0.390439	9.55336	1.25555e-21	2.42826e-19
Ahsg	11625	49.2721	3.6985	0.379305	9.75072	1.83172e-22	3.805e-20
Vwf	22371	206.343	3.69301	0.268873	13.7351	6.25419e-43	3.50777e-40
Prr18	320111	67.4354	3.67719	0.379774	9.68257	3.57622e-22	7.07924e-20
Lmo2	16909	894.963	3.65556	0.227314	16.0816	3.4356e-58	3.40043e-55
Lrrc55	241528	93.3298	3.65374	0.387536	9.42812	4.17501e-21	7.63572e-19
Myot	58916	66.5447	3.5972	0.380371	9.45709	3.16634e-21	5.8546e-19
Tnfrsf19	29820	1310.67	3.58835	0.276856	12.9611	2.03349e-38	8.14656e-36
Bhmt	12116	40.9593	3.52103	0.396622	8.87755	6.83493e-19	1.08495e-16
Nfam1	74039	49.8579	3.50869	0.387789	9.04793	1.45705e-19	2.41493e-17
Adcy1	432530	423.115	3.50085	0.3106	11.2712	1.8197e-29	5.37163e-27
Cd244	18106	41.0575	3.48113	0.393439	8.84796	8.91376e-19	1.3512e-16
N28178	230085	91.233	3.4689	0.365636	9.48731	2.3708e-21	4.48215e-19
Edar	13608	193.314	3.44734	0.327877	10.5141	7.43741e-26	1.89609e-23
Ptprv	13924	85.8278	3.42973	0.366074	9.36895	7.32546e-21	1.32536e-18
Wnt9b	22412	61.701	3.42915	0.401878	8.5328	1.42848e-17	2.00297e-15
Slc16a10	72472	209.918	3.41305	0.291054	11.7265	9.32139e-32	3.01619e-29
Dkk4	234130	45.3338	3.36189	0.398463	8.43715	3.25161e-17	4.34219e-15
Prdm6	225518	32.3193	3.34945	0.398182	8.41185	4.03587e-17	5.26414e-15
Cpsf4l	52670	54.4586	3.347	0.380375	8.79922	1.37765e-18	2.06967e-16
Ankfn1	382543	40.357	3.31548	0.390256	8.49567	1.968e-17	2.71423e-15
Mixl1	27217	65.9677	3.29454	0.404143	8.15192	3.58195e-16	4.27446e-14
Kcnk16	74571	44.0142	3.27941	0.402338	8.15088	3.61277e-16	4.28088e-14
Wfdc18	14038	83.4622	3.26736	0.361138	9.04741	1.46394e-19	2.41493e-17
Tlx2	21909	34.1587	3.23577	0.401316	8.06288	7.45149e-16	8.58759e-14
Rasl11b	68939	969.027	3.21184	0.200387	16.0282	8.12372e-58	7.1942e-55
Ptpn22	19260	41.027	3.19608	0.387828	8.24098	1.70812e-16	2.1133e-14
Apobr	171504	55.3403	3.18117	0.366895	8.67054	4.30084e-18	6.23844e-16
Tcf7	21414	381.634	3.1729	0.235364	13.4808	2.0282e-41	1.06287e-38
Ntf3	18205	106.787	3.17199	0.295624	10.7298	7.37594e-27	1.96996e-24
Pthlh	19227	276.263	3.13822	0.298776	10.5036	8.31468e-26	2.0881e-23
Bpifb5	228802	2753.6	3.13609	0.407309	7.69953	1.36569e-14	1.39268e-12
Pglyrp4	384997	34.8235	3.13217	0.403344	7.76549	8.13298e-15	8.39543e-13
Smoc2	64074	2264.18	3.12928	0.245775	12.7323	3.91274e-37	1.53106e-34
Ptn	19242	7238.58	3.12767	0.222795	14.0383	9.08188e-45	5.45756e-42
Tnni1	21952	27.2811	3.12359	0.401705	7.77582	7.49579e-15	7.81704e-13
Trdc	100123473	47.6405	3.07957	0.40267	7.64787	2.04338e-14	2.0712e-12
4930425O10Rik	74635	35.4708	3.0755	0.386858	7.94994	1.866e-15	2.09315e-13
Lgi2	246316	67.5559	3.06764	0.345927	8.86788	7.45533e-19	1.16151e-16
Adora3	11542	26.4915	3.05549	0.40284	7.58486	3.32836e-14	3.26032e-12
Axin2	12006	531.269	3.05519	0.21016	14.5374	7.01761e-48	4.54148e-45
Ada	11486	147.881	3.03961	0.284984	10.6659	1.46956e-26	3.80412e-24
Sfrp5	54612	1200.75	3.02945	0.268352	11.2891	1.48574e-29	4.46412e-27
Fgfrl1	116701	2086.78	3.01865	0.193372	15.6106	6.16235e-55	4.50816e-52
Stap1	56792	70.1778	2.98817	0.384315	7.77531	7.52621e-15	7.81704e-13
Fxyd6	59095	2215.86	2.97694	0.229657	12.9625	1.99555e-38	8.14656e-36
Vwa2	240675	81.9182	2.97552	0.319018	9.32711	1.08799e-20	1.90692e-18
Igfn1	226438	34.1805	2.97018	0.389824	7.61929	2.55069e-14	2.53952e-12
Ano1	101772	390.374	2.95581	0.333379	8.86623	7.56655e-19	1.16803e-16
Dnah17	69926	91.2884	2.92028	0.351744	8.30228	1.02136e-16	1.29213e-14
Psapl1	76943	32.761	2.91508	0.404491	7.20678	5.72919e-13	5.10049e-11
Fbln1	14114	1419.59	2.91425	0.23698	12.2974	9.35004e-35	3.27758e-32
Tnfrsf8	21941	23.2348	2.90614	0.404575	7.1832	6.80995e-13	6.03075e-11
Megf6	230971	58.1891	2.9041	0.38289	7.58469	3.33279e-14	3.26032e-12
C8b	110382	22.4952	2.90319	0.404404	7.17894	7.02541e-13	6.18898e-11
Megf11	214058	421.161	2.89875	0.293826	9.86553	5.87216e-23	1.25069e-20
Mt4	17752	41.3503	2.89533	0.404707	7.15415	8.41956e-13	7.34029e-11
Ltbp1	268977	1638.4	2.89489	0.287862	10.0565	8.59661e-24	1.85444e-21
Tbx1	21380	60.6631	2.89299	0.392227	7.37582	1.63337e-13	1.5184e-11
Wnt5a	22418	690.061	2.88206	0.303719	9.48922	2.3278e-21	4.45087e-19
Scube1	64706	303.88	2.87663	0.29313	9.81348	9.85091e-23	2.07189e-20
Frzb	20378	56.6158	2.84366	0.396404	7.17365	7.30253e-13	6.3996e-11
Apcdd1	494504	781.622	2.84071	0.407712	6.96745	3.22746e-12	2.64903e-10
Dsc3	13507	928.247	2.83826	0.29968	9.47097	2.77267e-21	5.18366e-19
Emilin2	246707	249.975	2.83134	0.308246	9.18531	4.10342e-20	7.04532e-18
Gpr37	14763	113.677	2.8305	0.335197	8.44428	3.05916e-17	4.11788e-15
Oc90	18256	31.2333	2.80369	0.397818	7.04766	1.81956e-12	1.53332e-10
Itln1	16429	21.174	2.78791	0.405809	6.87001	6.41965e-12	5.09515e-10
Matn4	17183	90.092	2.78773	0.374416	7.44554	9.65455e-14	9.12626e-12
Ccdc141	545428	777.468	2.78351	0.260252	10.6954	1.06908e-26	2.81068e-24
Gm22	195209	54.532	2.7679	0.35523	7.79184	6.60405e-15	6.98866e-13
Stac	20840	289.456	2.76271	0.251872	10.9687	5.40339e-28	1.51529e-25
5930412G12Rik	319616	84.5916	2.7452	0.365985	7.50086	6.3399e-14	6.09573e-12
Rbp1	19659	2600.89	2.73043	0.252969	10.7935	3.69421e-27	1.019e-24
Cacna1e	12290	57.0117	2.69761	0.388167	6.94961	3.66297e-12	2.97745e-10
Fgf3	14174	28.1155	2.6891	0.407587	6.59763	4.17784e-11	3.12428e-09
Nanos1	332397	439.152	2.68466	0.291543	9.20847	3.30816e-20	5.73846e-18
Dact1	59036	312.773	2.6816	0.299011	8.96823	3.01309e-19	4.92217e-17
S100a14	66166	158.729	2.67284	0.315808	8.4635	2.59464e-17	3.52076e-15
Sbspon	226866	292.138	2.6528	0.272298	9.74225	1.9909e-22	4.036e-20
2300002M23Rik	69542	26.8652	2.65049	0.40773	6.50059	8.00073e-11	5.85305e-09
Asprv1	67855	54.265	2.64874	0.385935	6.86318	6.73433e-12	5.3198e-10
Adra2a	11551	56.2159	2.61106	0.385202	6.77841	1.21502e-11	9.42114e-10
NA	100862241	30.3168	2.60661	0.407502	6.39655	1.58924e-10	1.12355e-08
Atoh8	71093	90.0407	2.586	0.331792	7.79403	6.49044e-15	6.9119e-13
Cdh13	12554	216.609	2.58066	0.252168	10.2339	1.39795e-24	3.31294e-22
Nkx1-2	20231	20.0729	2.56567	0.406565	6.31059	2.77977e-10	1.90908e-08
Clic6	209195	999.809	2.55604	0.272974	9.36369	7.69967e-21	1.37824e-18
Lrmp	16970	22.4553	2.55391	0.407931	6.26064	3.83404e-10	2.53982e-08
Lyz1	17110	57.2442	2.5272	0.402483	6.27903	3.40693e-10	2.28386e-08
Trim36	28105	109.935	2.519	0.281807	8.93874	3.93636e-19	6.36858e-17
Cubn	65969	22.5775	2.51465	0.404415	6.218	5.03527e-10	3.30951e-08
Rgs14	51791	29.5958	2.50923	0.403964	6.21151	5.24764e-10	3.43567e-08
Sostdc1	66042	104.16	2.5089	0.358049	7.00716	2.43207e-12	2.02584e-10
Gpr133	243277	159.525	2.48244	0.352248	7.04743	1.82256e-12	1.53332e-10
Slc39a8	67547	215.919	2.48216	0.303007	8.19178	2.57394e-16	3.11577e-14
Slc26a9	320718	22.7328	2.47975	0.402893	6.15487	7.51406e-10	4.82564e-08
Nid1	18073	241.108	2.47434	0.277224	8.9254	4.44072e-19	7.11615e-17
Msx2	17702	35.4272	2.47154	0.403294	6.12839	8.87753e-10	5.63673e-08
Dlx3	13393	174.717	2.46646	0.301603	8.17783	2.89001e-16	3.47338e-14
Rptoros	319454	29.1095	2.46254	0.388546	6.33784	2.33016e-10	1.61347e-08
Pycr1	209027	1221.49	2.45947	0.221782	11.0896	1.40945e-28	4.01956e-26
Pm20d1	212933	43.5879	2.45678	0.386069	6.36357	1.97119e-10	1.37055e-08
Fgf4	14175	35.1183	2.4511	0.407955	6.00825	1.87537e-09	1.1687e-07
Tal2	21350	34.1837	2.4496	0.388367	6.30743	2.83702e-10	1.94047e-08
Htra1	56213	524.942	2.43941	0.275172	8.86504	7.64748e-19	1.16979e-16
Gpx2	14776	129.822	2.43366	0.319244	7.6232	2.47471e-14	2.47854e-12
Dab1	13131	314.72	2.42689	0.218223	11.1212	9.89841e-29	2.87156e-26
Fam19a4	320701	15.975	2.41346	0.408059	5.9145	3.32895e-09	1.96537e-07
Myzap	102371	149.601	2.40082	0.291799	8.22765	1.90915e-16	2.34477e-14
Gas2l3	237436	443.757	2.39644	0.289572	8.27581	1.27586e-16	1.59019e-14
Col9a2	12840	734.61	2.37848	0.229761	10.352	4.10041e-25	9.85622e-23
1700097N02Rik	67522	21.1883	2.37365	0.407339	5.82721	5.63631e-09	3.24783e-07
5730457N03Rik	70593	25.608	2.36716	0.407881	5.80357	6.49186e-09	3.67785e-07
Pebp4	73523	23.594	2.35598	0.407155	5.78645	7.18881e-09	4.05902e-07
Mmrn1	70945	75.6426	2.34593	0.337818	6.94437	3.80146e-12	3.07516e-10
Egfl6	54156	1447.54	2.34435	0.406238	5.77088	7.88585e-09	4.4377e-07
Colgalt2	269132	477.004	2.339	0.277521	8.42817	3.51114e-17	4.6155e-15
Tbx20	57246	40.8059	2.31491	0.386657	5.98698	2.13775e-09	1.30799e-07
Atp2c2	69047	26.5625	2.31022	0.407749	5.66579	1.46347e-08	7.99494e-07
Gp2	67133	29.7615	2.30984	0.408067	5.66044	1.50984e-08	8.22155e-07
Rab44	442827	48.1206	2.29135	0.394061	5.81472	6.07348e-09	3.47593e-07
Slc43a1	72401	526.115	2.28739	0.185979	12.2992	9.14881e-35	3.27527e-32
Pcdh19	279653	411.208	2.28182	0.194766	11.7157	1.05879e-31	3.36135e-29
Spo11	26972	43.2205	2.28157	0.363023	6.28493	3.28011e-10	2.21651e-08
Lhpp	76429	564.264	2.27956	0.217593	10.4763	1.11052e-25	2.74788e-23
Hip1	215114	328.759	2.27718	0.294453	7.73361	1.04541e-14	1.07257e-12
Islr	26968	687.34	2.27668	0.270896	8.40427	4.3053e-17	5.57238e-15
Fbn2	14119	126.173	2.25903	0.341255	6.61977	3.59757e-11	2.70235e-09
Abcg5	27409	30.9749	2.25815	0.406588	5.55391	2.7935e-08	1.45072e-06
Col9a1	12839	112.887	2.25092	0.344025	6.5429	6.03378e-11	4.45282e-09
Cd83	12522	366.148	2.24969	0.294419	7.64111	2.15361e-14	2.16986e-12
Rai14	75646	654.152	2.24809	0.288762	7.78527	6.95636e-15	7.31549e-13
Ccdc3	74186	81.4893	2.2473	0.357679	6.283	3.321e-10	2.23517e-08
1810019D21Rik	69771	173.857	2.24626	0.253128	8.87401	7.05597e-19	1.10957e-16
3632451O06Rik	67419	3092.02	2.24558	0.222464	10.0941	5.86722e-24	1.31629e-21
Col9a3	12841	189.827	2.24334	0.340531	6.58778	4.46463e-11	3.30933e-09
Slc19a3	80721	66.336	2.21543	0.381067	5.81377	6.10813e-09	3.48391e-07
Caln1	140904	41.6402	2.19973	0.382455	5.75161	8.83984e-09	4.95797e-07
Ptger3	19218	48.1908	2.18295	0.342586	6.37196	1.86629e-10	1.30842e-08
Pla2g10	26565	14.3693	2.17168	0.407519	5.32903	9.8736e-08	4.70632e-06
Styk1	243659	120.199	2.17075	0.306818	7.07506	1.49381e-12	1.28239e-10
Prkcq	18761	422.005	2.17072	0.311373	6.97146	3.13667e-12	2.58714e-10
Sparc	20692	2248.78	2.1695	0.247414	8.76869	1.8075e-18	2.66781e-16
Vstm2b	58188	48.5619	2.16657	0.366204	5.91628	3.29296e-09	1.95096e-07
Snca	20617	240.511	2.16427	0.255409	8.47374	2.37644e-17	3.2509e-15
Ism2	217738	16.8668	2.164	0.407459	5.31095	1.09054e-07	5.18347e-06
Col22a1	69700	34.8478	2.15911	0.383125	5.63551	1.74541e-08	9.38286e-07
Dact2	240025	48.3538	2.15403	0.365434	5.89445	3.75934e-09	2.18874e-07
Fgf8	14179	17.9988	2.14172	0.408112	5.24787	1.53864e-07	7.1715e-06
Dnajc22	72778	16.2456	2.13901	0.408107	5.24131	1.59441e-07	7.3905e-06
Zg16	69036	18.6192	2.13821	0.408117	5.23922	1.61261e-07	7.45431e-06
Dmgdh	74129	18.9485	2.1355	0.406994	5.24701	1.54591e-07	7.18549e-06
Tmem132c	208213	175.618	2.13341	0.247334	8.62563	6.37415e-18	9.16679e-16
Foxq1	15220	213.607	2.13159	0.340364	6.26268	3.78405e-10	2.51662e-08
Gjb5	14622	13.2381	2.12783	0.407316	5.22402	1.7508e-07	8.02698e-06
Kcnv1	67498	24.2423	2.1268	0.406009	5.23831	1.62052e-07	7.47036e-06
Filip1l	78749	125.56	2.1243	0.316974	6.70183	2.0582e-11	1.57968e-09
Srpk3	56504	43.4811	2.1169	0.386376	5.47886	4.28081e-08	2.15656e-06
Tex15	104271	107.744	2.09508	0.378901	5.52937	3.21385e-08	1.64366e-06
Myo3a	667663	14.402	2.08589	0.407884	5.11394	3.15502e-07	1.39334e-05
Cdk5rap1	66971	513.471	2.08008	0.222527	9.34756	8.96911e-21	1.58857e-18
Camkv	235604	27.2201	2.06885	0.407217	5.08045	3.76548e-07	1.64982e-05
B4galnt2	14422	90.6383	2.06828	0.341231	6.06123	1.35084e-09	8.51281e-08
Col3a1	12825	319.371	2.06128	0.408051	5.05154	4.38268e-07	1.87641e-05
Oas1d	100535	18.8174	2.05801	0.407896	5.04542	4.52517e-07	1.9325e-05
Chrng	11449	12.2588	2.05699	0.406777	5.05679	4.26367e-07	1.83011e-05
C1qtnf6	72709	66.7907	2.05631	0.346318	5.93762	2.89181e-09	1.744e-07
Slc26a4	23985	14.5149	2.04782	0.408109	5.01783	5.22571e-07	2.2037e-05
Igkj1	110759	12.0001	2.03732	0.406593	5.01072	5.42262e-07	2.26968e-05
Lgr5	14160	223.233	2.03313	0.287506	7.0716	1.53161e-12	1.30817e-10
Lypd6	320343	71.6812	2.02343	0.355304	5.69492	1.23426e-08	6.83148e-07
Cyp26b1	232174	40.5311	2.01732	0.359989	5.60384	2.09659e-08	1.11991e-06
Rmdn2	381110	345.212	2.01222	0.229153	8.78112	1.61853e-18	2.41003e-16
Prr5l	72446	186.002	2.00966	0.285995	7.0269	2.11173e-12	1.76776e-10
Nfe2l3	18025	282.504	1.99565	0.238232	8.37694	5.43227e-17	6.9245e-15
Igfbp2	16008	901.387	1.99095	0.255297	7.79858	6.2609e-15	6.75294e-13
Atp10a	11982	1009.46	1.98929	0.232695	8.54891	1.24255e-17	1.7569e-15
BC048546	232400	77.08	1.98519	0.361284	5.49481	3.91138e-08	1.97636e-06
Slc43a3	58207	125.213	1.98509	0.339393	5.84896	4.94665e-09	2.87008e-07
Arhgdig	14570	161.014	1.9778	0.259872	7.61068	2.72651e-14	2.6986e-12
Fam101a	73121	50.9704	1.97126	0.353658	5.5739	2.49098e-08	1.30571e-06
Znrf3	407821	489.897	1.97045	0.225892	8.72297	2.71e-18	3.96508e-16
Gpnmb	93695	19.3633	1.96954	0.408086	4.82629	1.39098e-06	5.35577e-05
Lypd6b	71897	71.2983	1.96831	0.363167	5.41985	5.96485e-08	2.92608e-06
Scgb2b19	545947	12.0922	1.96631	0.405527	4.84879	1.24219e-06	4.83821e-05
Sidt1	320007	36.1296	1.966	0.403577	4.87145	1.10785e-06	4.33504e-05
Gsg1l	269994	398.046	1.95787	0.268041	7.30435	2.7861e-13	2.52037e-11
Rspo4	228770	109.87	1.95351	0.352143	5.54749	2.89806e-08	1.50039e-06
Crybb1	12960	34.9097	1.95226	0.407946	4.78558	1.70492e-06	6.43207e-05
Aqp1	11826	76.2136	1.95063	0.32539	5.99473	2.0382e-09	1.2542e-07
Ptpre	19267	327.545	1.94979	0.408113	4.77756	1.77431e-06	6.64913e-05
R3hdml	100043899	12.5905	1.9417	0.404988	4.79446	1.6311e-06	6.20925e-05
Mdga2	320772	48.7164	1.94	0.360264	5.38494	7.24704e-08	3.51408e-06
Onecut1	15379	17.8944	1.93491	0.40783	4.74439	2.09134e-06	7.66641e-05
Tk1	21877	82.1729	1.93474	0.324706	5.95844	2.54656e-09	1.54688e-07
Fam84a	105005	224.43	1.93451	0.262682	7.36444	1.77897e-13	1.63568e-11
Slc27a2	26458	1195.68	1.93146	0.239663	8.05906	7.68812e-16	8.80002e-14
A330076C08Rik	100503592	18.604	1.9282	0.407537	4.73135	2.23033e-06	8.10513e-05
Ctse	13034	12.3977	1.91854	0.40459	4.74193	2.11695e-06	7.74345e-05
Spink4	20731	52.7096	1.90572	0.387398	4.9193	8.68551e-07	3.44676e-05
Cntn2	21367	144.687	1.90231	0.381442	4.98715	6.12758e-07	2.53323e-05
Bmp2	12156	213.058	1.90114	0.296778	6.40594	1.49442e-10	1.06547e-08
Wnt5b	22419	146.505	1.89689	0.308266	6.15342	7.58288e-10	4.85132e-08
Hrh3	99296	56.2752	1.88608	0.383782	4.91447	8.9025e-07	3.52455e-05
Ppp1r17	19051	65.0967	1.87605	0.383099	4.89703	9.72946e-07	3.83391e-05
Cygb	114886	193.024	1.87583	0.231586	8.0999	5.50028e-16	6.3826e-14
Ppic	19038	418.013	1.874	0.220511	8.49845	1.92146e-17	2.67194e-15
Opn1sw	12057	37.3748	1.87305	0.375179	4.99242	5.96259e-07	2.4772e-05
Prss29	114662	28.2215	1.86813	0.404484	4.61855	3.86433e-06	0.000131889
Aldh1a7	26358	20.5233	1.86731	0.405483	4.60516	4.12142e-06	0.000139812
Nptx1	18164	1354.29	1.86264	0.254588	7.31628	2.54932e-13	2.33124e-11
Abcb1a	18671	167.4	1.86003	0.401744	4.62988	3.65886e-06	0.000125641
Prokr1	58182	10.8612	1.85783	0.403865	4.60013	4.2222e-06	0.000142656
Atp1a2	98660	2195.26	1.85678	0.158726	11.698	1.30449e-31	4.06468e-29
Aox4	71872	62.8146	1.85203	0.359958	5.14512	2.67356e-07	1.19324e-05
Blnk	17060	172.754	1.84581	0.317816	5.80778	6.3305e-09	3.59855e-07
Rab33a	19337	25.383	1.83936	0.395979	4.64509	3.39926e-06	0.000117687
A630014C17Rik	399633	28.3627	1.83552	0.38146	4.81184	1.49546e-06	5.70581e-05
Emilin3	280635	15.6389	1.83493	0.401969	4.56485	4.99844e-06	0.000164909
Pdgfrb	18596	113.976	1.83124	0.370198	4.94666	7.54984e-07	3.02461e-05
Lama2	16773	71.1087	1.83041	0.32127	5.69741	1.21638e-08	6.75471e-07
Kif26b	269152	71.5602	1.82141	0.303726	5.99688	2.0114e-09	1.24885e-07
Rnf43	207742	558.337	1.81923	0.221669	8.20697	2.26842e-16	2.76582e-14
Pnliprp1	18946	33.4799	1.81604	0.400731	4.53181	NA	NA
Phlda1	21664	2744.41	1.81395	0.173535	10.453	1.41999e-25	3.46271e-23
Col6a3	12835	1005.08	1.80459	0.240611	7.50003	6.38038e-14	6.09979e-12
Tesc	57816	479.864	1.80418	0.22964	7.85655	3.94854e-15	4.37092e-13
Grrp1	72690	18.3703	1.80288	0.407573	4.42344	9.71397e-06	0.00030268
Cfh	12628	285.597	1.79602	0.279939	6.41575	1.40129e-10	1.00761e-08
Slc16a4	229699	435.533	1.79246	0.315932	5.67357	1.39853e-08	7.69007e-07
4930404N11Rik	432479	57.1085	1.79119	0.330244	5.42385	5.83292e-08	2.86973e-06
Podn	242608	24.594	1.78354	0.406499	4.38757	1.14626e-05	0.000349403
Gbx2	14472	15.6974	1.78113	0.400591	4.44625	8.73841e-06	0.000274827
Dpysl3	22240	370.549	1.78028	0.219052	8.12719	4.39363e-16	5.16974e-14
Col25a1	77018	181.281	1.77892	0.321348	5.5358	3.09807e-08	1.59413e-06
Bach2	12014	155.501	1.7761	0.255362	6.95525	3.51936e-12	2.8746e-10
Dhrs3	20148	278.945	1.77528	0.249699	7.10966	1.16326e-12	1.00374e-10
Osgin1	71839	161.52	1.77218	0.240477	7.36941	1.71384e-13	1.58445e-11
Sbk1	104175	624.781	1.76998	0.238742	7.41377	1.22762e-13	1.14756e-11
Unc5b	107449	51.8703	1.76803	0.365238	4.84076	1.29341e-06	5.02607e-05
Mt3	17751	918.264	1.76736	0.226264	7.81108	5.66988e-15	6.15493e-13
Tgfb3	21809	1070.49	1.76694	0.271181	6.51574	7.23304e-11	5.31455e-09
Olfml2b	320078	111.144	1.75815	0.318256	5.52432	3.30758e-08	1.68137e-06
5430419D17Rik	71395	10.631	1.75748	0.401499	4.37731	1.20153e-05	0.000364269
Wnt11	22411	105.236	1.75287	0.352464	4.97318	6.58618e-07	2.67477e-05
Trim62	67525	363.408	1.74745	0.191335	9.13294	6.66642e-20	1.12169e-17
Pdgfa	18590	554.921	1.74468	0.171212	10.1901	2.19464e-24	5.12876e-22
Col18a1	12822	2578.61	1.74205	0.219688	7.92966	2.19752e-15	2.44871e-13
Pdgfra	18595	31.1495	1.73459	0.385955	4.49428	6.98053e-06	0.000222874
Mmp2	17390	397.346	1.73336	0.404887	4.2811	1.85974e-05	0.000535821
Tmem100	67888	55.6719	1.72701	0.32875	5.25325	1.49437e-07	6.98452e-06
Prodh	19125	230.108	1.72576	0.269213	6.41039	1.45147e-10	1.03925e-08
Tnfrsf1b	21938	404.571	1.72232	0.284264	6.05887	1.37082e-09	8.60653e-08
Mmrn2	105450	113.015	1.72019	0.34707	4.95631	7.18432e-07	2.89195e-05
Nfatc4	73181	151.346	1.71997	0.290691	5.91684	3.2819e-09	1.95096e-07
Gk5	235533	73.0869	1.71822	0.308131	5.57626	2.4574e-08	1.29213e-06
Grin2d	14814	25.6986	1.71749	0.395341	4.34433	1.39702e-05	0.000417519
Fli1	14247	53.351	1.71326	0.343464	4.98817	6.09528e-07	2.52609e-05
Myb	17863	163.329	1.70733	0.336538	5.07321	3.91154e-07	1.69628e-05
Tph2	216343	48.5891	1.70518	0.373868	4.56092	5.09311e-06	0.000167376
Apod	11815	141.139	1.70204	0.340068	5.00502	5.58571e-07	2.32637e-05
Galnt15	78754	41.9728	1.70046	0.368035	4.62038	3.83034e-06	0.000130995
AI467606	101602	259.931	1.69867	0.226229	7.50862	5.9753e-14	5.77819e-12
Sh3bp2	24055	90.1521	1.69663	0.284811	5.95702	2.56886e-09	1.5548e-07
Ptch2	19207	607.023	1.69213	0.208357	8.12134	4.61075e-16	5.38754e-14
Kcne1l	66240	144.378	1.69192	0.36157	4.67937	2.87754e-06	0.00010087
Mfsd2a	76574	386.117	1.69044	0.267464	6.32026	2.61118e-10	1.80064e-08
9330102E08Rik	330427	28.2344	1.68559	0.382543	4.40627	1.05167e-05	0.000325883
Pdlim4	30794	699.445	1.6855	0.199836	8.43443	3.32832e-17	4.40963e-15
Npl	74091	78.7414	1.68181	0.331836	5.0682	4.01604e-07	1.73267e-05
Slc25a32	69906	520.82	1.67629	0.210364	7.96855	1.60546e-15	1.82523e-13
Tmeff1	230157	178.468	1.67449	0.245996	6.80698	9.96677e-12	7.80004e-10
Crnde	71296	44.1589	1.66756	0.380682	4.38046	1.18432e-05	0.000360349
Ppp1r3a	140491	9.79446	1.66655	0.39918	4.17493	2.98074e-05	0.00081951
Hapln3	67666	21.2026	1.66535	0.406902	4.09277	4.26254e-05	0.00111088
Pdia2	69191	11.0421	1.66301	0.404579	4.11046	3.94871e-05	0.00104303
5033406O09Rik	77675	11.8399	1.66058	0.403971	4.11064	3.94558e-05	0.00104303
Cyp26a1	13082	11.2425	1.65232	0.401373	4.11668	3.84376e-05	0.00102334
Spock1	20745	1126.54	1.65099	0.401734	4.10965	3.96264e-05	0.00104507
Grtp1	66790	204.94	1.65011	0.228669	7.21616	5.34758e-13	4.78608e-11
Col1a1	12842	116.705	1.64682	0.330278	4.98616	6.15927e-07	2.53389e-05
Lrg1	76905	106.67	1.64639	0.377503	4.36126	1.29317e-05	0.000388552
Otop1	21906	10.4606	1.64247	0.398002	4.12678	3.67884e-05	0.000982541
Col26a1	140709	41.5187	1.63923	0.40264	4.07121	4.67691e-05	0.00120511
Slc35f2	72022	153.426	1.63511	0.368671	4.43514	9.20104e-06	0.000287763
Tie1	21846	184.944	1.63406	0.284219	5.74929	8.96179e-09	5.00967e-07
C030034L19Rik	320088	43.3669	1.63371	0.381451	4.28289	1.84479e-05	0.000532426
Kcnj2	16518	143.37	1.631	0.34566	4.71851	2.37582e-06	8.56006e-05
St8sia5	225742	69.1841	1.63066	0.359869	4.53126	5.86318e-06	0.000190452
Uhrf1	18140	142.753	1.63056	0.348783	4.67502	2.93927e-06	0.00010282
Ptgis	19223	14.947	1.62833	0.408062	3.9904	6.59615e-05	0.00164669
Cd14	12475	131.09	1.62687	0.339846	4.78709	1.69218e-06	6.401e-05
Wnt16	93735	56.3769	1.62445	0.388972	4.17626	2.96336e-05	0.000816064
Mogat2	233549	20.7519	1.62303	0.408095	3.97709	6.9763e-05	0.00172369
Irx3	16373	88.9854	1.62241	0.348161	4.65995	3.16287e-06	0.000109955
Esyt3	272636	616.084	1.61828	0.268082	6.03652	1.57469e-09	9.84974e-08
Cib3	234421	242.802	1.61566	0.352539	4.58294	4.58491e-06	0.000153371
Ascl4	67341	40.5427	1.61418	0.393317	4.10401	4.0605e-05	0.00106421
Esrp2	77411	188.643	1.61214	0.240669	6.69856	2.10477e-11	1.5982e-09
Tmem54	66260	12.8878	1.60631	0.404969	3.9665	7.29365e-05	0.00178896
Sox18	20672	45.6484	1.60589	0.392823	4.08808	4.34955e-05	0.00113115
Abi3bp	320712	447.636	1.60198	0.40474	3.95805	7.55652e-05	0.00184537
Lyz2	17105	175.543	1.59885	0.405083	3.94698	7.91445e-05	0.00192162
Egfl7	353156	175.984	1.59674	0.260799	6.12247	9.21348e-10	5.82805e-08
Gpr182	11536	96.9425	1.59562	0.33989	4.69452	2.6723e-06	9.45754e-05
Sox7	20680	121.449	1.5869	0.370434	4.28389	1.83653e-05	0.000530953
Lgr6	329252	988.684	1.58086	0.256839	6.15503	7.50611e-10	4.82564e-08
Nav3	260315	67.5281	1.57919	0.405279	3.89655	9.75724e-05	0.00227705
Eng	13805	117.054	1.57813	0.290485	5.43275	5.54907e-08	2.74368e-06
Tat	234724	19.5043	1.57709	0.408063	3.86481	0.000111174	0.0025416
Inhba	16323	224.547	1.5729	0.284641	5.52591	3.2778e-08	1.67128e-06
Iglc3	110787	10.1897	1.5723	0.395559	3.9749	7.04093e-05	0.00173456
Tgfa	21802	1372.62	1.57141	0.197486	7.95708	1.76149e-15	1.98919e-13
Itih5	209378	361.358	1.56982	0.236797	6.62941	3.37033e-11	2.54301e-09
Pik3ap1	83490	87.2061	1.56829	0.328574	4.77302	1.8148e-06	6.76801e-05
Pex5l	58869	493.533	1.56641	0.233747	6.70132	2.06544e-11	1.57968e-09
Robo4	74144	78.3734	1.5626	0.311152	5.02197	5.11454e-07	2.16224e-05
Tst	22117	364.038	1.56188	0.215211	7.25741	3.94562e-13	3.55022e-11
Cntn3	18488	40.6801	1.56011	0.347998	4.48309	7.35712e-06	0.00023269
Flt1	14254	126.748	1.55886	0.330991	4.70966	2.48129e-06	8.90195e-05
Rin2	74030	683.615	1.55874	0.301246	5.17431	2.2876e-07	1.0403e-05
Cntnap4	170571	212.862	1.55783	0.263303	5.91651	3.28836e-09	1.95096e-07
Ccr7	12775	9.32157	1.55632	0.399613	3.89457	9.83728e-05	0.00229255
Fxyd3	17178	55.1719	1.55505	0.34205	4.54628	5.46018e-06	0.000178394
Smagp	207818	60.7073	1.55478	0.340026	4.57252	4.81882e-06	0.000160012
D630003M21Rik	228846	25.3452	1.55401	0.400216	3.88293	0.000103204	0.00238531
Bpifb1	228801	379.881	1.55339	0.389939	3.98368	6.78561e-05	0.00168648
Plvap	84094	1342.19	1.55235	0.199107	7.79654	6.36259e-15	6.81892e-13
Pdzd3	170761	16.7843	1.55124	0.406497	3.81612	0.000135564	0.00299737
Rdh10	98711	937.438	1.5499	0.180335	8.59456	8.35808e-18	1.19181e-15
Adcy4	104110	31.8265	1.54753	0.372233	4.15742	3.21864e-05	0.000874909
Vav1	22324	27.1586	1.54559	0.375741	4.11344	3.89801e-05	0.00103451
Cxcl13	55985	21.3923	1.54529	0.394656	3.91554	9.02036e-05	0.00214071
Papss2	23972	305.079	1.5437	0.35744	4.31876	1.56911e-05	0.000461145
Col11a2	12815	543.376	1.54121	0.287511	5.36051	8.29872e-08	4.00098e-06
Evx1	14028	23.3808	1.54112	0.393786	3.91359	9.09346e-05	0.00215502
Shisa2	219134	404.739	1.5401	0.268351	5.73913	9.51649e-09	5.30213e-07
Mmp7	17393	25.7032	1.53767	0.405216	3.79469	0.00014783	0.00324301
Selenbp1	20341	139.755	1.53653	0.271702	5.6552	1.55662e-08	8.42174e-07
Cdkn1a	12575	2921.39	1.53344	0.195641	7.83801	4.57747e-15	5.03402e-13
Nr2e3	23958	25.0504	1.53317	0.408098	3.75687	0.000172053	0.00366915
Padi2	18600	404.205	1.52992	0.333597	4.58613	4.51533e-06	0.000151647
Maf	17132	41.677	1.52691	0.368469	4.14393	3.41407e-05	0.000920594
Col11a1	12814	955.962	1.52454	0.203806	7.48034	7.41311e-14	7.04706e-12
Apba2	11784	137.792	1.52396	0.331605	4.59572	4.31261e-06	0.000145419
Tead2	21677	142.757	1.52247	0.256579	5.93373	2.96122e-09	1.77948e-07
Prg4	96875	18.2898	1.52232	0.403845	3.76956	0.000163537	0.00353231
Ushbp1	234395	52.7459	1.5209	0.32399	4.69428	2.6755e-06	9.45754e-05
Cd93	17064	75.2347	1.51793	0.309342	4.90694	9.25065e-07	3.65379e-05
Wdr86	269633	14.3001	1.51525	0.406085	3.73135	0.000190458	0.00398092
Cyba	13057	524.575	1.51446	0.233913	6.47449	9.51329e-11	6.92947e-09
Slc9a3	105243	20.2452	1.51233	0.404227	3.7413	0.000183074	0.0038505
Cd97	26364	204.793	1.51075	0.293465	5.14798	2.63308e-07	1.1783e-05
Ebf1	13591	136.218	1.50981	0.358652	4.20967	2.55741e-05	0.000711255
Tnfrsf11b	18383	145.238	1.5052	0.311683	4.82928	1.3703e-06	5.31259e-05
Efcc1	58229	45.8517	1.50362	0.371169	4.05103	5.09927e-05	0.00130001
Cntn5	244682	16.7296	1.50244	0.403548	3.72307	0.000196818	0.00409859
Cdh3	12560	50.9811	1.50191	0.36628	4.10046	4.12334e-05	0.00107732
Bgn	12111	159.635	1.49784	0.326732	4.5843	4.55519e-06	0.000152681
Gal	14419	14508.9	1.49668	0.24968	5.9944	2.04237e-09	1.2542e-07
Mapk4	225724	159.632	1.49627	0.309975	4.82705	1.38567e-06	5.35577e-05
Wdr49	213248	26.1231	1.49468	0.401071	3.72673	0.000193979	0.00404448
Ripk3	56532	12.8589	1.49289	0.408117	3.65799	0.000254206	0.00515563
Slc27a6	225579	9.50993	1.49192	0.396972	3.75826	0.000171096	0.00365802
Fgd5	232237	56.6931	1.49156	0.388398	3.84029	0.000122887	0.00276801
Ano5	233246	53.5707	1.48905	0.383635	3.88142	0.00010385	0.00239695
Cyp1b1	13078	54.2858	1.48863	0.381304	3.90405	9.45961e-05	0.00222301
Nkpd1	69547	13.3736	1.48335	0.406558	3.64855	0.000263727	0.00532071
Paqr5	74090	47.6509	1.47701	0.400903	3.68421	0.000229417	0.00468778
Nkain4	58237	7.69042	1.47673	0.393014	3.75746	0.00017165	0.0036652
Gm21540	100862175	113.557	1.47523	0.308471	4.78241	1.7321e-06	6.51999e-05
Exoc3l2	74463	69.2057	1.47389	0.32412	4.54735	5.43243e-06	0.000177833
Gm15340	100040997	9.22611	1.47282	0.391807	3.75905	0.000170561	0.00365123
Ivl	16447	7.7138	1.47178	0.39275	3.74736	0.000178705	0.00377277
Rgs5	19737	14.3812	1.46969	0.405148	3.62754	0.000286135	0.00565746
Mustn1	66175	23.2121	1.46884	0.386016	3.80513	0.000141727	0.00311319
Unc13c	208898	33.3623	1.46825	0.368602	3.98331	6.79634e-05	0.00168665
Wscd1	216881	269.051	1.46102	0.26821	5.44729	5.11444e-08	2.54602e-06
Adamts17	233332	152.851	1.45997	0.296416	4.92542	8.41801e-07	3.35643e-05
Lamc3	23928	78.1381	1.45191	0.303303	4.78701	1.69288e-06	6.401e-05
Unc5d	210801	57.4933	1.45021	0.31512	4.6021	4.18258e-06	0.000141602
Mfsd12	73822	136.018	1.44564	0.273747	5.28093	1.28529e-07	6.05777e-06
Gfra2	14586	16.3794	1.4455	0.404793	3.57097	0.000355667	0.00676975
Cnksr2	245684	35.7173	1.44147	0.36877	3.90886	9.27325e-05	0.00218647
Fam167b	230766	21.688	1.43069	0.404433	3.53752	0.000403903	0.00747642
Adh6b	100417514	17.2731	1.43002	0.3928	3.64059	0.000272018	0.00544878
Slc7a7	20540	70.4529	1.42989	0.365083	3.91663	8.97964e-05	0.00213406
Ppp1r3g	76487	26.2906	1.42911	0.401002	3.56385	0.00036545	0.00691682
Nudt17	78373	76.2645	1.42687	0.309202	4.61467	3.93713e-06	0.000134101
Akap12	83397	864.223	1.42398	0.244835	5.81607	6.02474e-09	3.4598e-07
Ptprt	19281	99.053	1.42316	0.302345	4.70708	2.51294e-06	8.95821e-05
Arrdc2	70807	388.245	1.42268	0.302168	4.70823	2.49873e-06	8.94546e-05
Lypd2	68311	227.059	1.41976	0.243058	5.84122	5.18193e-09	2.99626e-07
Alx3	11694	7.47835	1.41904	0.390424	3.63461	0.0002784	0.00555019
Slc6a2	20538	30.1617	1.41467	0.408045	3.46694	0.000526416	0.00939287
2310007B03Rik	71874	10.9721	1.41266	0.406206	3.47768	0.000505774	0.00908918
Agmo	319660	11.6975	1.40708	0.406639	3.46026	0.000539654	0.00957829
Igfbp3	16009	1127.36	1.40265	0.272713	5.14331	2.69937e-07	1.20158e-05
Bmp7	12162	501.096	1.401	0.222461	6.29775	3.02005e-10	2.0573e-08
Rnf32	56874	295.275	1.39848	0.228134	6.13005	8.78491e-10	5.59905e-08
Rnf152	320311	43.4798	1.39842	0.366326	3.81743	0.00013485	0.00298942
Tnfaip8l1	66443	106.064	1.39414	0.322029	4.32923	1.49635e-05	0.00044116
Serpina11	380780	7.74412	1.39249	0.388779	3.5817	0.000341369	0.006542
Tcf12	21406	1490.24	1.39003	0.18473	7.52465	5.28626e-14	5.14142e-12
Ush1g	16470	37.2374	1.38727	0.361235	3.84036	0.000122856	0.00276801
Ror1	26563	367.12	1.37963	0.249312	5.53375	3.13462e-08	1.60802e-06
Spon1	233744	655.076	1.37785	0.319052	4.31857	1.5704e-05	0.000461145
Gm20275	100504539	30.5416	1.37747	0.38131	3.61248	0.000303287	0.00594767
Rnf144b	218215	54.9784	1.37633	0.334952	4.10904	3.97306e-05	0.00104551
Clca2	229933	11.0496	1.37425	0.401085	3.42632	0.000611813	0.0105583
Twist2	13345	56.4038	1.37221	0.355483	3.86013	0.000113329	0.00257817
Gm19401	100502828	22.2563	1.3718	0.392303	3.49678	0.000470914	0.00855681
Tmprss13	214531	8.39127	1.36648	0.397691	3.43603	0.000590297	0.0103247
Pglyrp1	21946	370.654	1.3664	0.385178	3.54744	0.000388989	0.00721624
Kif7	16576	56.0101	1.36359	0.376796	3.61891	0.000295845	0.00582892
Myh7b	668940	33.2256	1.36244	0.393132	3.46561	0.000529024	0.0094294
Dcxr	67880	321.852	1.36088	0.200535	6.78627	1.15071e-11	8.96384e-10
Fxyd5	18301	43.256	1.35851	0.373435	3.63787	0.000274897	0.00548685
Tmem119	231633	35.3858	1.35604	0.405895	3.34086	0.000835185	0.0135907
Csmd1	94109	46.561	1.35603	0.404247	3.35447	0.000795178	0.0130406
Clec14a	66864	69.2921	1.35457	0.320912	4.22101	2.43213e-05	0.000680917
Pgf	18654	268.474	1.35313	0.226883	5.96397	2.46178e-09	1.5008e-07
Chrnd	11447	148.101	1.35284	0.389115	3.47672	0.000507583	0.0091051
Cdh4	12561	454.228	1.35194	0.229012	5.90335	3.56183e-09	2.0955e-07
Sgcd	24052	31.5038	1.35183	0.379487	3.56225	0.000367684	0.00692385
Wnt7a	22421	21.8202	1.35181	0.39536	3.41918	0.000628111	0.0107843
A930009A15Rik	77798	9.11225	1.35073	0.404239	3.34142	0.000833521	0.0135831
Nav2	78286	591.291	1.35043	0.238614	5.65946	1.51852e-08	8.24212e-07
Ifitm10	320802	36.7437	1.34886	0.355498	3.79428	0.000148072	0.00324408
Gria3	53623	92.2515	1.34818	0.316403	4.26096	2.0355e-05	0.000581483
Lacc1	210808	47.9986	1.3473	0.343414	3.92325	8.73642e-05	0.00208805
Csrp2	13008	932.416	1.34487	0.192311	6.99316	2.6876e-12	2.22766e-10
Adssl1	11565	785.576	1.34463	0.305213	4.40555	1.05518e-05	0.000326369
Npy1r	18166	49.1782	1.34364	0.339634	3.95615	7.61682e-05	0.0018574
Srgn	19073	119.895	1.34299	0.279035	4.81297	1.48702e-06	5.68649e-05
Selp	20344	84.7056	1.3411	0.392425	3.41747	0.000632064	0.0108301
Mycl	16918	221.312	1.34089	0.227221	5.90124	3.60769e-09	2.10775e-07
Lrp4	228357	136.44	1.33955	0.295911	4.52687	5.98648e-06	0.000194082
Cldn8	54420	1832.58	1.339	0.259956	5.15088	2.59267e-07	1.16331e-05
Slc27a3	26568	126.964	1.33674	0.309568	4.31809	1.57386e-05	0.000461355
Cpxm1	56264	166.876	1.33437	0.29782	4.48047	7.44778e-06	0.000235115
Hes6	55927	1954.28	1.33301	0.189114	7.04874	1.80548e-12	1.53332e-10
Lhfpl2	218454	354.265	1.32647	0.277931	4.77266	1.8181e-06	6.76801e-05
Slco3a1	108116	497.172	1.32484	0.181271	7.30865	2.6984e-13	2.45423e-11
Gbp10	626578	48.0154	1.32199	0.399012	3.31317	0.000922449	0.0148244
Vash2	226841	52.1358	1.31842	0.378951	3.47912	0.000503065	0.00905301
Hamp2	66438	7.07898	1.3176	0.391501	3.36552	0.000763997	0.0126153
Il33	77125	160.032	1.31418	0.306244	4.29128	1.77648e-05	0.000515364
Colq	382864	31.782	1.31343	0.38996	3.3681	0.000756871	0.012556
Tstd1	226654	21.1711	1.31288	0.396149	3.31411	0.000919369	0.014789
Sh3rf2	269016	297.329	1.31275	0.254639	5.15533	2.5318e-07	1.14209e-05
Tcf4	21413	3467.59	1.31157	0.158134	8.29404	1.09468e-16	1.37456e-14
Ctsk	13038	13.6523	1.3078	0.403547	3.24075	0.00119214	0.0181529
Islr2	320563	18.0341	1.30589	0.408019	3.20055	0.00137164	0.0203342
Ramp2	54409	53.9481	1.3037	0.387157	3.36736	0.000758914	0.012556
Sytl2	83671	87.007	1.30193	0.398644	3.26591	0.00109115	0.0169057
Nkain2	432450	31.5467	1.30102	0.371969	3.49767	0.000469347	0.00853755
Tprg	71338	10.8959	1.30095	0.394455	3.29808	0.000973468	0.0154524
Afap1l2	226250	467.117	1.29997	0.316665	4.10521	4.03948e-05	0.00106035
Cbx2	12416	115.774	1.29532	0.282029	4.59286	4.37218e-06	0.000147133
Rest	19712	383.858	1.29445	0.208517	6.2079	5.36989e-10	3.50208e-08
Ppp1r16b	228852	417.682	1.29339	0.191166	6.76583	1.32544e-11	1.02302e-09
Prph	19132	110.842	1.29336	0.382581	3.38061	0.000723252	0.0121694
C4b	12268	12.4837	1.28565	0.40643	3.16328	0.00156003	0.0225507
Cyp11a1	13070	6.78532	1.28505	0.383393	3.35178	0.000802949	0.0131424
Klhdc7a	242721	54.7977	1.28462	0.339161	3.78765	0.00015208	0.00331635
Car3	12350	420.579	1.28402	0.380547	3.37414	0.00074046	0.0123234
Col23a1	237759	183.604	1.27976	0.407183	3.14297	0.00167241	0.023949
Gm8615	667410	72.0586	1.27933	0.306978	4.1675	3.07955e-05	0.000843916
Cxcl5	20311	53.2329	1.27866	0.364026	3.51256	0.000443814	0.00814461
Tnfaip6	21930	16.2563	1.27821	0.407785	3.13451	0.0017214	0.0245669
Cyp1a2	13077	12.7386	1.27706	0.396846	3.21802	0.00129079	0.0193914
Dll4	54485	78.3617	1.27554	0.31884	4.00055	6.31959e-05	0.00157999
1110028F11Rik	68690	8.478	1.27291	0.393785	3.23251	0.00122706	0.0186173
Fbln2	14115	366.976	1.26975	0.349949	3.6284	0.000285183	0.00564529
Gm10791	100038614	48.6295	1.26961	0.331413	3.83091	0.000127673	0.00284713
Krt79	223917	28.4138	1.26824	0.407721	3.11055	0.0018674	0.0261405
Lamb1	16777	885.064	1.26641	0.249839	5.0689	4.00111e-07	1.73066e-05
Cacna1s	12292	15.231	1.26636	0.378821	3.3429	0.00082908	0.0135306
Hes5	15208	10.3338	1.2656	0.394998	3.20407	0.00135497	0.0201225
Prrx2	20204	447.907	1.26347	0.248652	5.08128	3.74897e-07	1.647e-05
Kctd14	233529	26.285	1.26331	0.384479	3.28578	0.00101701	0.0159629
Kdr	16542	265.77	1.26324	0.233356	5.41338	6.18462e-08	3.02507e-06
Prox1os	100504619	77.1703	1.26221	0.339358	3.71942	0.000199683	0.00415311
Rdh1	107605	65.1174	1.2612	0.326676	3.8607	0.000113064	0.00257781
Itih2	16425	60.3106	1.25999	0.347685	3.62394	0.000290149	0.00572338
Pdzrn3	55983	138.557	1.25902	0.336685	3.73947	0.00018441	0.00387376
Nlrc3	268857	41.8843	1.25705	0.405363	3.10104	0.00192841	0.0268383
Mob3b	214944	570.342	1.25601	0.230181	5.45659	4.85355e-08	2.42332e-06
Slc6a7	240332	9.10644	1.25349	0.379822	3.3002	0.000966151	0.0153653
Sdk2	237979	74.6507	1.25335	0.286861	4.36919	1.24707e-05	0.000375369
Bcl11b	58208	35.5446	1.25301	0.39311	3.18743	0.00143541	0.021149
Lix1	66643	185.637	1.25178	0.267283	4.68335	2.82219e-06	9.91359e-05
C1ql3	227580	35.4017	1.2514	0.350796	3.56731	0.000360665	0.00685712
Mex3a	72640	140.992	1.24998	0.309179	4.04288	5.27988e-05	0.00133996
Aspscr1	68938	1259.31	1.24933	0.159592	7.82828	4.94606e-15	5.40405e-13
Cdca7	66953	88.4845	1.24921	0.302595	4.12831	3.65433e-05	0.000977549
Raet1d	56554	8.95242	1.24811	0.379557	3.28832	0.00100785	0.0159017
Gypc	71683	12.4963	1.24479	0.405201	3.07203	0.00212608	0.0290572
Bpifb4	381399	963.495	1.24172	0.399081	3.11144	0.00186177	0.0261052
Fgf15	14170	6.30681	1.24123	0.380991	3.25789	0.00112244	0.0172485
Scube2	56788	166.137	1.24117	0.289206	4.29166	1.77339e-05	0.000515355
Ecscr	68545	29.5599	1.239	0.39825	3.11111	0.00186385	0.0261125
Grem2	23893	16.0371	1.23751	0.406322	3.04563	0.00232194	0.0309966
Gimap4	107526	27.2778	1.23488	0.404182	3.05526	0.00224864	0.030317
Rps15a-ps8	435784	8.53983	1.23172	0.384998	3.1993	0.00137763	0.0204049
Otoa	246190	68.5885	1.23125	0.39506	3.11661	0.00182946	0.0257379
9430021M05Rik	77288	24.5278	1.22791	0.402457	3.05102	0.00228064	0.0305981
Acnat1	230161	55.774	1.22754	0.342384	3.58526	0.000336743	0.00646808
Ggh	14590	2012.29	1.22541	0.272377	4.49895	6.82888e-06	0.000218446
Scd1	20249	246.551	1.22464	0.302381	4.05	5.12167e-05	0.00130374
Prrx1	18933	780.404	1.22427	0.241	5.07997	3.77501e-07	1.64982e-05
Mertk	17289	41.462	1.22245	0.390884	3.12741	0.00176356	0.0250338
Kcnj13	100040591	12.6746	1.22154	0.400889	3.04708	0.00231073	0.0308819
Fam163a	329274	140.328	1.22124	0.373984	3.2655	0.0010927	0.0169143
Ntrk3	18213	323.499	1.21622	0.324025	3.75347	0.000174407	0.00371465
Bmp15	12155	21.5913	1.21598	0.398157	3.05403	0.00225788	0.0304172
Entpd1	12495	57.9724	1.21403	0.398835	3.04395	0.0023349	0.0310815
Cadps	27062	799.425	1.21115	0.174994	6.92111	4.48113e-12	3.60763e-10
Fibcd1	98970	7.91253	1.21111	0.391523	3.09332	0.00197931	0.0273417
Grhl3	230824	66.7726	1.211	0.388801	3.11471	0.00184124	0.0258636
Mcc	328949	363.276	1.20877	0.227923	5.30343	1.13644e-07	5.37128e-06
Erich2	66748	24.8379	1.2086	0.379859	3.18171	0.00146409	0.0215151
Itpripl1	73338	28.0428	1.20799	0.400641	3.01514	0.00256858	0.0335301
Mylk	107589	117.884	1.20733	0.357302	3.37903	0.000727428	0.0122065
Gm11992	626870	40.8007	1.2057	0.339216	3.55438	0.000378872	0.00707536
Ren1	19701	41.3022	1.20547	0.408094	2.9539	0.00313786	0.0390226
Eltd1	170757	164.603	1.20527	0.298768	4.03413	5.48056e-05	0.00138671
Krt7	110310	1686.9	1.20499	0.306025	3.93755	8.23192e-05	0.00198724
Rlbp1	19771	14.809	1.20425	0.40183	2.99691	0.00272735	0.0350844
Tmem164	209497	513.019	1.20289	0.262846	4.57642	4.72997e-06	0.000157597
Extl1	56219	65.8578	1.20289	0.336362	3.57619	0.000348635	0.00664341
5330426P16Rik	68190	193.548	1.20257	0.227864	5.27756	1.30915e-07	6.15299e-06
Ddx11	320209	115.228	1.2012	0.289145	4.15433	3.26245e-05	0.00088396
Reep6	70335	66.852	1.1993	0.347499	3.45122	0.000558049	0.00985367
Bcas1	76960	12.3254	1.19735	0.396909	3.01669	0.00255554	0.0334667
Tm7sf2	73166	219.258	1.19566	0.23639	5.05801	4.23656e-07	1.82313e-05
Prox1	19130	889.271	1.19185	0.16013	7.44297	9.84428e-14	9.25363e-12
Kank3	80880	207.946	1.19129	0.212801	5.59815	2.16654e-08	1.15361e-06
Slc16a6	104681	66.1508	1.19041	0.334877	3.55476	0.000378318	0.00707286
Agmat	75986	10.0999	1.19003	0.40171	2.96241	0.00305239	0.0381856
Tulp2	56734	17.814	1.18958	0.404434	2.94134	0.00326794	0.0401653
Dcn	13179	417.533	1.18796	0.339363	3.50055	0.000464297	0.00847317
Fabp4	11770	84.4089	1.18739	0.37145	3.19663	0.00139044	0.0205589
NA	100862094	15.3716	1.18719	0.407793	2.91125	0.00359982	0.0434509
Pcdh12	53601	12.3032	1.18539	0.38589	3.07182	0.00212757	0.0290572
Smox	228608	1294.03	1.18491	0.188408	6.28906	3.19393e-10	2.16698e-08
Tmod3	50875	1416.23	1.1841	0.18393	6.43777	1.21243e-10	8.79324e-09
Wee2	381759	8.77385	1.18374	0.39386	3.00549	0.00265154	0.0342926
Uts2b	224065	19.3307	1.18352	0.406908	2.90858	0.00363077	0.0437617
Thsd1	56229	27.9329	1.17864	0.407179	2.89464	0.00379592	0.0452161
Smc1b	140557	9.75842	1.17798	0.39968	2.9473	0.00320565	0.0394863
Mafg	17134	676.996	1.17755	0.183225	6.4268	1.30316e-10	9.41069e-09
Rgs11	50782	939.499	1.17597	0.183716	6.40104	1.54327e-10	1.09566e-08
Stab1	192187	55.671	1.17487	0.395566	2.97009	0.00297714	0.0374111
Paqr8	74229	522.162	1.17286	0.245349	4.78036	1.74985e-06	6.5721e-05
Zfp503	218820	59.1498	1.17184	0.321938	3.63996	0.000272676	0.00545546
Atp2a3	53313	171.535	1.17171	0.278311	4.21008	2.55275e-05	0.000711136
Fam129c	100037278	36.0067	1.17138	0.347845	3.36753	0.000758453	0.012556
Acy3	71670	96.269	1.17096	0.319233	3.66805	0.000244403	0.00497861
Klhl23	277396	499.219	1.17068	0.189882	6.16531	7.03451e-10	4.55241e-08
Pla2g2d	18782	49.9944	1.16987	0.347843	3.36322	0.000770385	0.0126835
Pear1	73182	43.3257	1.16974	0.403186	2.90124	0.00371689	0.0444811
Pecam1	18613	129.276	1.16914	0.298238	3.92014	8.84968e-05	0.00210913
Myh4	17884	13.593	1.1689	0.408053	2.86458	0.00417562	0.0482915
Lad1	16763	438.087	1.16747	0.248396	4.70002	2.60142e-06	9.23448e-05
Gm4792	215472	18.9874	1.16638	0.408025	2.8586	0.0042551	0.0489503
Zfp703	353310	442.948	1.16577	0.229678	5.07566	3.86148e-07	1.68324e-05
Gpr98	110789	51.8583	1.16512	0.339609	3.43077	0.000601864	0.0104726
Cd38	12494	89.0503	1.16482	0.339274	3.43329	0.000596305	0.0103973
Slc7a3	11989	16.7211	1.16368	0.40523	2.87166	0.00408322	0.0476781
Gap43	14432	136.798	1.16228	0.246351	4.71799	2.38182e-06	8.56334e-05
Gpr97	54672	9.74033	1.16187	0.399843	2.90581	0.00366302	0.0440025
Khdc1b	98582	6.61739	1.16136	0.383103	3.03146	0.0024337	0.0321844
Gm13539	620858	7.54532	1.15963	0.388548	2.98453	0.00284018	0.0361763
Tek	21687	89.2201	1.15843	0.342909	3.37825	0.000729475	0.0122142
Cmtm7	102545	268.436	1.15833	0.239998	4.82642	1.39011e-06	5.35577e-05
Grap	71520	29.757	1.15703	0.372306	3.10773	0.00188533	0.0263476
Myh15	667772	12.1449	1.15659	0.380238	3.04176	0.00235202	0.0312846
Kcna1	16485	159.256	1.1561	0.318212	3.63311	0.000280023	0.00556695
Icam1	15894	765.878	1.15569	0.284239	4.0659	4.7847e-05	0.00122912
Dusp6	67603	2865.55	1.15447	0.181332	6.36663	1.93229e-10	1.34908e-08
Zfp114	232966	23.9165	1.15435	0.387934	2.97563	0.0029239	0.0368797
AW112010	107350	19.3403	1.15232	0.394281	2.92259	0.00347135	0.0421725
Ctla2a	13024	145.369	1.15187	0.346174	3.32743	0.000876498	0.014208
Alpl	11647	35.8645	1.15143	0.407309	2.82692	0.00469983	0.0527899
9430020K01Rik	240185	217.31	1.15109	0.283314	4.06294	4.84595e-05	0.00124296
Itfg3	106581	1544.1	1.15005	0.216658	5.30811	1.1077e-07	5.25019e-06
Pkp1	18772	18.7747	1.14973	0.407432	2.82189	0.00477411	0.0533749
Gpr116	224792	105.931	1.14782	0.388689	2.95305	0.00314647	0.0391008
Ntsr2	18217	25.004	1.14568	0.39977	2.86584	0.00415906	0.048229
Ralgps2	78255	444.137	1.14378	0.204655	5.58879	2.28653e-08	1.20985e-06
Tmtc4	70551	925.631	1.14319	0.209203	5.46451	4.6419e-08	2.33148e-06
Izumo1r	64931	5.55606	1.14277	0.37458	3.05081	0.00228222	0.0305981
Wnk4	69847	23.378	1.14257	0.403861	2.82911	0.0046677	0.0525343
Sp6	83395	96.5146	1.14239	0.316215	3.61269	0.000303032	0.00594767
Ciita	12265	60.8587	1.14179	0.32534	3.50952	0.00044892	0.00822825
NA	100861722	519.545	1.14171	0.201415	5.66847	1.4408e-08	7.89669e-07
Gpc1	14733	1734.71	1.14097	0.213361	5.34758	8.91379e-08	4.27303e-06
Dlx4	13394	6.1447	1.13969	0.381691	2.98589	0.00282755	0.0360427
Tagln3	56370	225.406	1.13884	0.304073	3.74529	0.000180184	0.00379921
Trim63	433766	13.7934	1.13861	0.400207	2.84505	0.00444051	0.0507582
Ak5	229949	126.007	1.13757	0.308461	3.68789	0.000226118	0.00463418
Tmprss4	214523	219.472	1.13725	0.369497	3.07784	0.00208509	0.0285546
Cdh22	104010	127.429	1.13555	0.383533	2.96075	0.00306887	0.0383347
Gm11744	100038570	134.423	1.13511	0.302529	3.75206	0.000175387	0.00372534
Gm19445	100502904	13.9705	1.13168	0.40747	2.77733	0.00548072	0.0593809
Ptgfr	19220	11.2424	1.12721	0.40068	2.81325	0.00490431	0.0545767
Cdhr5	72040	7.76499	1.12706	0.39118	2.88117	0.00396196	0.0465197
Lcp2	16822	8.65541	1.12684	0.388928	2.89729	0.00376405	0.0449496
Trpm5	56843	26.9845	1.12573	0.406862	2.76686	0.00565996	0.0606607
Flt4	14257	75.8039	1.12544	0.332266	3.38718	0.000706138	0.0119172
Slc45a2	22293	5.41155	1.12488	0.373326	3.01314	0.0025856	0.0336989
Robo1	19876	800.006	1.12464	0.24874	4.52135	6.14455e-06	0.000197683
Olfml2a	241327	61.2519	1.11849	0.343045	3.26047	0.00111229	0.0171543
Emcn	59308	156.349	1.11828	0.284096	3.93627	8.27585e-05	0.00199498
Gjb4	14621	5.3801	1.11649	0.372707	2.99563	0.00273881	0.0352049
Tnxb	81877	487.79	1.11603	0.408117	2.73457	0.00624618	0.065319
Clec1a	243653	14.4097	1.11531	0.407295	2.73833	0.0061753	0.0648195
Usp18	24110	572.109	1.11268	0.188541	5.90152	3.60168e-09	2.10775e-07
Smtn	29856	418.825	1.11184	0.286611	3.87927	0.000104772	0.00241491
Aldh1a1	11668	1804.21	1.11138	0.250929	4.42907	9.46414e-06	0.000295443
Nxpe4	244853	224.142	1.11004	0.242768	4.57241	4.82147e-06	0.000160012
P2rx5	94045	11.2916	1.10879	0.400391	2.76927	0.00561814	0.060326
Tfpi2	21789	22.9294	1.10821	0.408001	2.7162	0.00660353	0.0681907
Ildr2	100039795	206.99	1.10792	0.221348	5.00532	5.577e-07	2.32637e-05
Sln	66402	5.31317	1.10777	0.37206	2.97739	0.0029071	0.0367272
Etv5	104156	1093.5	1.10421	0.215027	5.13521	2.81824e-07	1.25118e-05
Tmem9	66241	1383.44	1.10391	0.172632	6.39459	1.60981e-10	1.13333e-08
Adh7	11529	22.6319	1.1011	0.405622	2.71459	0.00663573	0.0684147
Ube2ql1	76980	64.3955	1.10091	0.332771	3.30829	0.000938661	0.0150418
Ptpru	19273	389.044	1.09906	0.264639	4.15308	3.28036e-05	0.000886043
Rundc3b	242819	221.395	1.09798	0.212432	5.16863	2.3582e-07	1.06952e-05
Krt19	16669	725.809	1.09789	0.244887	4.48325	7.35161e-06	0.00023269
Ptgs1	19224	117.967	1.09694	0.321765	3.40913	0.000651701	0.01111
Frat2	212398	165.138	1.09682	0.221987	4.94092	7.77535e-07	3.10755e-05
Gjc2	118454	7.83695	1.09618	0.38224	2.86778	0.00413359	0.0480551
Gm11978	100041311	5.09222	1.09606	0.371369	2.95139	0.00316345	0.0391961
Igsf21	230868	121.308	1.09595	0.394266	2.77972	0.00544053	0.0590389
Ptprb	19263	55.1048	1.09583	0.376006	2.91441	0.00356365	0.0430761
Thsd4	207596	418.418	1.09403	0.285863	3.82711	0.000129657	0.00288573
Slc38a4	69354	46.7309	1.09389	0.407525	2.68423	0.0072697	0.0732455
Fam132a	67389	377.187	1.09386	0.198109	5.52153	3.36069e-08	1.70322e-06
Spock2	94214	1386.08	1.0932	0.21371	5.11533	3.13187e-07	1.38676e-05
Cyp27a1	104086	363.955	1.09101	0.306903	3.55491	0.000378109	0.00707286
Rab20	19332	185.126	1.09098	0.280226	3.89321	9.89267e-05	0.00229909
Fgd6	13998	162.078	1.09098	0.250787	4.35022	1.35998e-05	0.000407172
Igfbp4	16010	3862.72	1.09062	0.40799	2.67315	0.00751433	0.0750363
Rprm	67874	849.058	1.08844	0.264903	4.10883	3.97673e-05	0.00104551
3110043O21Rik	73205	732.293	1.0882	0.176162	6.17726	6.52224e-10	4.23719e-08
Krt42	68239	8.90863	1.08688	0.384151	2.82931	0.00466491	0.0525343
Fzd6	14368	729.01	1.0865	0.228623	4.75236	2.01054e-06	7.38631e-05
Rtkn	20166	327.096	1.08478	0.192659	5.63058	1.79601e-08	9.62408e-07
Scx	20289	207.807	1.08415	0.287044	3.77693	0.000158774	0.0034427
Nkd2	72293	53.3859	1.08395	0.385682	2.81046	0.00494706	0.0549434
Tmem173	72512	342.06	1.08268	0.311339	3.47748	0.000506155	0.00908918
Hs3st3a1	15478	24.2101	1.08266	0.406038	2.66639	0.00766717	0.0761557
Vcan	13003	161.641	1.08208	0.340457	3.17831	0.00148134	0.0216739
Gad1os	68986	5.25898	1.0813	0.369884	2.92335	0.00346288	0.0421
NA	100504500	15.3513	1.08003	0.405455	2.66375	0.00772746	0.0764837
Zfand4	67492	27.0541	1.07994	0.374035	2.88727	0.00388602	0.045885
Ecm1	13601	49.4806	1.07528	0.350359	3.06907	0.00214729	0.029279
Lrrc18	67580	85.9862	1.07471	0.307909	3.49036	0.000482372	0.00871792
Cep112	76380	215.937	1.07152	0.23697	4.52177	6.13233e-06	0.000197683
Tanc1	66860	754.927	1.07101	0.223554	4.79085	1.66076e-06	6.3079e-05
Cxcr4	12767	156.045	1.06981	0.283867	3.7687	0.000164097	0.00353988
Gm20157	100504297	20.6394	1.06837	0.402886	2.65179	0.00800672	0.0782807
Gm16551	100503019	5.36542	1.06553	0.368393	2.89236	0.00382356	0.0453384
Dnaaf3	436022	105.599	1.06484	0.270217	3.94068	8.12516e-05	0.00196994
Jak3	16453	121.431	1.06482	0.298877	3.56272	0.000367026	0.00692385
Bmf	171543	97.0497	1.06337	0.296505	3.58635	0.000335338	0.00645584
Lrrc26	227618	31.8487	1.06316	0.375113	2.83425	0.00459341	0.0520462
Sh3pxd2b	268396	200.759	1.06309	0.277239	3.83455	0.000125795	0.00281123
Fam181b	58238	355.671	1.06193	0.240903	4.40814	1.04262e-05	0.000323674
Fndc1	68655	562.751	1.06142	0.270735	3.92051	8.8363e-05	0.00210893
Scara5	71145	124.801	1.06137	0.343091	3.09355	0.00197775	0.0273417
Plekhg1	213783	228.676	1.06068	0.244972	4.32981	1.49238e-05	0.00044116
Chrna4	11438	90.5082	1.05947	0.282677	3.748	0.000178247	0.00376782
Rep15	66532	5.69389	1.05879	0.377644	2.80368	0.00505223	0.0557069
Fut2	14344	248.967	1.05813	0.254072	4.16469	3.11773e-05	0.000851605
Eva1b	230752	51.7266	1.05793	0.350904	3.01488	0.00257082	0.0335323
Ntn5	243967	7.16661	1.05789	0.388373	2.72391	0.00645135	0.0669651
Tmem88	67020	55.5303	1.0575	0.312468	3.38436	0.00071345	0.0120286
Prrt4	101359	6.28584	1.05726	0.366811	2.88232	0.00394763	0.0464171
Dapl1	76747	459.666	1.05724	0.321993	3.28343	0.00102554	0.0160548
Tslp	53603	11.7571	1.05661	0.408075	2.58925	0.00961863	0.0894255
Dock5	68813	143.346	1.05539	0.28838	3.6597	0.000252512	0.00513137
Shank3	58234	112.52	1.0553	0.319272	3.30534	0.000948608	0.0151435
Gbp4	17472	235.102	1.05488	0.285423	3.69585	0.000219152	0.0044969
Rbp4	19662	802.282	1.05451	0.303456	3.47499	0.000510875	0.0091544
C130074G19Rik	226777	14.4182	1.05305	0.40037	2.63019	0.00853359	0.0816759
2810417H13Rik	68026	117.01	1.05203	0.374456	2.8095	0.00496185	0.0550713
Mylk2	228785	21.4866	1.05012	0.408103	2.57317	0.0100772	0.0925543
Ldlrap1	100017	403.104	1.04863	0.184449	5.68519	1.30667e-08	7.20852e-07
Amy1	11722	35.6565	1.04812	0.362167	2.89403	0.00380332	0.0452161
Sema6a	20358	428.106	1.04801	0.21956	4.77323	1.81296e-06	6.76801e-05
Klk1	16612	2918.58	1.04762	0.382314	2.74022	NA	NA
Slit3	20564	242.778	1.04704	0.318394	3.28849	0.00100727	0.0159017
Eln	13717	199.586	1.04507	0.372409	2.80624	0.00501236	0.0554126
Snai3	30927	34.9572	1.04463	0.349669	2.98748	0.00281287	0.03591
Nipal4	214112	7.76855	1.04463	0.402011	2.5985	0.00936315	0.0873381
Rbpjl	19668	5.50619	1.04266	0.375109	2.77963	0.00544213	0.0590389
1110038B12Rik	68763	165.661	1.04207	0.228091	4.56867	4.90835e-06	0.000162575
Ano9	71345	152.985	1.04191	0.242319	4.29976	1.70982e-05	0.000498604
Zfp69	381549	38.0675	1.04179	0.366718	2.84086	0.00449928	0.0511865
Fam212a	68176	23.1074	1.04097	0.392642	2.6512	0.00802069	0.0783262
Slc18a2	214084	179.536	1.0408	0.349104	2.98134	0.00286986	0.0363878
Gm14964	100008567	10.8607	1.04073	0.407109	2.55639	0.0105764	0.0962461
Ephb1	270190	260.854	1.03975	0.238948	4.35138	1.3528e-05	0.000405745
Dpysl4	26757	437.379	1.03923	0.262986	3.95166	7.76117e-05	0.00188986
AU021092	239691	12.1236	1.03904	0.407579	2.54931	0.0107937	0.0975837
AI427809	381524	23.8593	1.03867	0.407488	2.54896	0.0108046	0.0975837
Gas7	14457	346.655	1.03863	0.184192	5.63885	1.71191e-08	9.23222e-07
Aoah	27052	6.26725	1.03822	0.373988	2.77608	0.00550186	0.0595359
Gimap6	231931	97.2443	1.03751	0.364901	2.84325	0.00446557	0.0509408
Kit	16590	160.671	1.0374	0.266164	3.89761	9.71479e-05	0.00227029
Pald1	27355	266.191	1.03707	0.206776	5.01542	5.29169e-07	2.2204e-05
Fbp1	14121	23.7018	1.03674	0.399842	2.59286	0.00951806	0.0886771
N4bp3	212706	560.411	1.03441	0.192781	5.3657	8.06342e-08	3.89871e-06
Gal3st2	381334	12.8607	1.03385	0.399525	2.58769	0.00966224	0.0897224
4833422C13Rik	373852	63.0035	1.0333	0.312596	3.30554	0.00094793	0.0151435
Lrrc32	434215	71.6676	1.03294	0.379274	2.72347	0.0064601	0.0670146
E130012A19Rik	103551	52.7147	1.03253	0.344334	2.99864	0.00271188	0.0349121
Slc6a9	14664	141.005	1.03204	0.366245	2.8179	0.00483383	0.0539122
Trhde	237553	6.42762	1.03186	0.395627	2.60816	0.00910299	0.0855767
Cdhr4	69398	15.283	1.03	0.404806	2.54443	0.0109456	0.0984866
Akr1c13	27384	19.2341	1.02974	0.39939	2.57829	0.00992901	0.0916086
Gal3st3	545276	59.4768	1.02864	0.355145	2.89641	0.00377463	0.045012
Cybrd1	73649	626.265	1.01855	0.202738	5.024	5.06064e-07	2.14484e-05
Scml2	107815	35.4203	1.01823	0.393469	2.58782	0.00965849	0.0897224
Tom1l1	71943	529.319	1.01782	0.263908	3.85672	0.000114918	0.00260945
S1pr1	13609	187.937	1.01766	0.283063	3.59516	0.000324188	0.00626268
Twist1	22160	15.0156	1.01739	0.405664	2.50795	0.0121434	0.10653
Prr15	78004	75.5951	1.01584	0.29824	3.40613	0.000658906	0.0112101
Rasgrf2	19418	5.93683	1.01368	0.363154	2.79131	0.00524945	0.0574673
Tbx2	21385	17.3373	1.01341	0.40042	2.53087	0.0113779	0.101508
Brd7	26992	819.408	1.01307	0.18134	5.58657	2.31594e-08	1.22157e-06
Ccdc125	76041	60.236	1.01275	0.318697	3.17778	0.0014841	0.0216954
3010003L21Rik	109163	46.6332	1.01155	0.3372	2.99986	0.00270104	0.0347992
Pcp4	18546	2017.61	1.01128	0.202958	4.9827	6.27022e-07	2.56155e-05
Id3	15903	7723.73	1.01122	0.259707	3.89369	9.87321e-05	0.00229774
Pcdhac2	353237	521.938	1.01023	0.278734	3.62434	0.000289696	0.00572116
Smpx	66106	4.88691	1.0077	0.363644	2.77113	0.00558623	0.0601754
Serpinf1	20317	674.192	1.00674	0.283541	3.55061	0.000384341	0.00714577
Gli1	14632	18.4742	1.00568	0.406106	2.47639	0.0132719	0.113292
Gm10389	100038608	12.1659	1.00564	0.407247	2.46936	0.0135357	0.114818
Rtn4rl2	269295	105	1.00561	0.303843	3.30964	0.000934168	0.0149841
Pdyn	18610	102.827	1.00532	0.346548	2.90094	0.00372041	0.0444916
Fabp5	16592	435.919	1.00406	0.221583	4.53128	5.86273e-06	0.000190452
Ccdc33	382077	42.7698	1.00382	0.343144	2.92537	0.00344047	0.0418578
Best2	212989	6.45998	1.00201	0.377077	2.65732	0.00787653	0.0774127
Slc25a30	67554	62.143	0.997642	0.360889	2.7644	0.00570274	0.0609233
Faim3	69169	6.27514	0.995868	0.377049	2.64122	0.00826084	0.0797458
1700024P16Rik	242594	72.6842	0.993678	0.344103	2.88774	0.00388025	0.0458813
T2	21331	20.3499	0.993465	0.395983	2.50886	0.0121122	0.106423
Scarf1	380713	38.3909	0.993344	0.372177	2.66901	0.00760755	0.0757872
Ly6c1	17067	93.9798	0.992595	0.31711	3.13013	0.00174727	0.0248516
Rhbdf1	13650	555.574	0.992464	0.16763	5.92055	3.20868e-09	1.92133e-07
Fam109a	231717	396.664	0.992345	0.214374	4.62904	3.67371e-06	0.000125894
Wipi1	52639	247.615	0.99223	0.225036	4.40921	1.03748e-05	0.000322674
9930012K11Rik	268759	22.9106	0.991719	0.387624	2.55845	0.0105139	0.0959364
Itih1	16424	7.52319	0.989848	0.359986	2.74968	NA	NA
Cd40	21939	31.968	0.988766	0.369086	2.67896	0.00738508	0.0740975
Traf4	22032	437.698	0.987493	0.230265	4.28851	1.79873e-05	0.00052092
Syt15	319508	60.3899	0.98676	0.323183	3.05325	0.00226374	0.0304684
Tet3	194388	788.95	0.986247	0.194335	5.07498	3.8754e-07	1.68495e-05
Kcne3	57442	12.3974	0.985086	0.406655	2.42241	0.015418	0.125427
Klhl6	239743	9.07656	0.983967	0.39144	2.51371	0.0119469	0.105411
Ostn	239790	22.6282	0.983331	0.406966	2.41625	0.0156813	0.126609
2310067E19Rik	76455	16.8411	0.981746	0.408111	2.40559	0.0161465	0.129311
Rnf150	330812	136.44	0.981487	0.265055	3.70295	0.000213105	0.0043835
Ifi203	15950	32.7344	0.979905	0.388036	2.52529	0.0115602	0.102753
Scgb1c1	338417	35.7177	0.979629	0.371585	2.63635	0.00838029	0.0806885
Rbfox1	268859	81.5059	0.979542	0.359062	2.72806	0.00637085	0.0663341
Draxin	70433	16.1149	0.978909	0.403137	2.42823	0.0151728	0.123997
Bcl2l14	66813	102.499	0.977965	0.324189	3.01665	0.00255585	0.0334667
Rhox8	434768	10.7388	0.977404	0.403643	2.42146	0.0154584	0.125593
Trpm6	225997	23.0781	0.975837	0.395865	2.46507	0.0136985	0.115593
Smpd5	100503915	19.702	0.974065	0.395009	2.46593	0.0136657	0.115373
Fat2	245827	18.9169	0.972382	0.404649	2.40303	0.0162599	0.129848
Dpp6	13483	809.37	0.969347	0.227757	4.25606	2.08058e-05	0.000592348
Kcnj15	16516	113.196	0.966747	0.354734	2.72527	0.00642482	0.0667847
4932435O22Rik	319819	12.5861	0.965919	0.402224	2.40145	0.0163303	0.130224
Ccdc129	232016	11.3274	0.96584	0.390782	2.47156	0.0134526	0.114377
Sema5a	20356	295.387	0.965573	0.28397	3.40026	0.000673212	0.0114188
Cldn6	54419	1061.1	0.964282	0.193388	4.98627	6.15561e-07	2.53389e-05
Inpp5d	16331	17.155	0.962433	0.408105	2.3583	0.0183589	0.140752
Gdnf	14573	12.3494	0.961593	0.385257	2.49598	0.0125611	0.108987
Klhl5	71778	531.221	0.95948	0.316523	3.03131	0.00243496	0.0321844
Irs1	16367	536.91	0.959384	0.262852	3.64991	0.000262335	0.00529898
Gm19344	100502733	29.1559	0.958905	0.394094	2.43319	0.0149664	0.122901
Tmem108	81907	187.937	0.955019	0.235446	4.05621	4.98757e-05	0.00127346
Sh3rf1	59009	388.508	0.954992	0.218285	4.37498	1.21442e-05	0.000367515
Cp	12870	537.122	0.954166	0.182902	5.21682	1.82019e-07	8.29986e-06
Fancd2	211651	140.085	0.954133	0.264439	3.60814	0.0003084	0.00602688
Card14	170720	7.31553	0.951843	0.376668	2.52701	0.0115038	0.10236
March10	632687	18.5313	0.951712	0.405467	2.3472	0.0189152	0.143622
Itga10	213119	53.2646	0.950159	0.343554	2.76568	0.00568044	0.060801
Arhgap31	12549	129.533	0.949991	0.328276	2.89388	0.00380518	0.0452161
Prss50	235631	10.4354	0.949832	0.408103	2.32743	0.0199422	0.148604
Calhm1	546729	5.99135	0.949742	0.356871	2.6613	0.00778393	0.0769068
Sorcs3	66673	7.1356	0.948415	0.362984	2.61283	0.00897958	0.0848823
Tbxa2r	21390	21.472	0.948034	0.399398	2.37366	0.017613	0.137202
Tenm4	23966	1080.54	0.947546	0.2154	4.399	1.08753e-05	0.000333919
Plekhd1	217682	10.3246	0.947258	0.400376	2.36592	0.0179852	0.138708
Sfrp4	20379	19.3002	0.947152	0.407375	2.32501	0.0200713	0.149199
Xrcc3	74335	155.748	0.945741	0.231484	4.08556	4.39704e-05	0.00114174
Dctd	320685	190.462	0.945027	0.270067	3.49923	0.000466601	0.00849679
Neurl3	214854	125.013	0.944793	0.280549	3.36765	0.000758116	0.012556
Frem2	242022	513.366	0.943584	0.267829	3.52308	0.000426563	0.00786128
Il2rg	16186	16.4286	0.942431	0.408105	2.30928	0.0209278	0.153742
Ahnak2	100041194	6.80053	0.940196	0.385468	2.4391	0.0147239	0.121443
Zic5	65100	9.26307	0.938312	0.38105	2.46244	0.0137997	0.116271
Gpr20	239530	4.45275	0.936343	0.357051	2.62243	0.00873042	NA
Crybb2	12961	25.1227	0.934715	0.408108	2.29036	0.0220003	0.158738
Unc5c	22253	140.208	0.934619	0.271737	3.43942	0.000582954	0.0102069
Itga9	104099	69.1402	0.934478	0.372803	2.50663	0.0121888	0.106817
Rpph1	85029	16.4599	0.934031	0.408016	2.2892	0.0220676	0.158883
Bdkrb1	12061	4.17212	0.933786	0.357134	2.61466	0.00893151	NA
Ccdc61	232933	257.973	0.933341	0.218949	4.26282	2.01864e-05	0.000577646
Cd209c	170776	35.8755	0.933331	0.365042	2.55678	0.0105647	0.0962333
2610020H08Rik	434234	69.193	0.932835	0.31595	2.95247	0.0031524	0.0391168
Asgr1	11889	70.6682	0.932737	0.309352	3.01513	0.00256866	0.0335301
Sgol2a	68549	130.715	0.932524	0.302989	3.07775	0.00208568	0.0285546
Hspg2	15530	165.241	0.931753	0.323417	2.88096	0.00396466	0.0465197
Oas1a	246730	128.811	0.931608	0.315598	2.95188	0.00315843	0.0391626
Adamts4	240913	247.339	0.93101	0.314003	2.96497	0.00302709	0.0378972
Dio1	13370	22.3861	0.930656	0.396674	2.34615	0.0189685	0.143833
Adamts10	224697	317.04	0.93015	0.22682	4.10083	4.11669e-05	0.00107725
Sh2b2	23921	41.1761	0.929254	0.347326	2.67545	0.00746292	0.0746115
Klk1b5	16622	22.0491	0.929197	0.382584	2.42874	NA	NA
Pla1a	85031	15.9879	0.928746	0.400317	2.32003	0.0203394	0.150563
Gpr125	70693	761.476	0.928619	0.245014	3.79007	0.000150605	0.003291
Mapk15	332110	27.5174	0.928392	0.386875	2.39972	0.0164075	0.130596
Tspan5	56224	1494.18	0.927122	0.18731	4.94968	7.43373e-07	2.9852e-05
Mtss1l	244654	460.007	0.926864	0.241393	3.83965	0.000123211	0.00277159
Gpt2	108682	538.641	0.926468	0.199607	4.64146	3.4596e-06	0.00011953
Hist1h2ao	665433	192.786	0.92623	0.296181	3.12724	0.00176453	0.0250338
Clstn2	64085	620.955	0.926204	0.230397	4.02003	5.81904e-05	0.00147014
Cux2	13048	116.938	0.925823	0.328031	2.82237	0.00476703	0.0533749
Mknk2	17347	1775.42	0.925067	0.154288	5.99573	2.02575e-09	1.25314e-07
Trpm2	28240	10.3606	0.924929	0.406922	2.27299	0.023027	0.163069
Fscn2	238021	52.4164	0.92439	0.358888	2.5757	0.0100036	0.0920793
Gm10710	100038599	4.34808	0.923582	0.355757	2.59611	0.0094287	NA
Klk1b21	16616	104.116	0.920133	0.389341	2.36331	NA	NA
Tjp3	27375	374.494	0.919552	0.214886	4.27926	1.87514e-05	0.000539334
Krt2	16681	9.06579	0.919489	0.352312	2.60987	0.00905767	0.0852851
Cdh5	12562	54.7078	0.919332	0.352122	2.61083	0.00903226	0.0850934
Spc24	67629	128.675	0.919184	0.286498	3.20834	0.00133502	0.0198963
Alas2	11656	13.3487	0.918417	0.398346	2.30558	0.0211341	0.154879
Ms4a4d	66607	5.53534	0.916489	0.374005	2.45047	0.0142669	0.118545
Mamstr	74490	85.7215	0.916447	0.291888	3.13972	0.00169107	0.024175
Upk3a	22270	256.762	0.916332	0.302353	3.03067	0.00244015	0.0322024
Plac8	231507	13.2339	0.914987	0.401737	2.27758	0.0227516	0.1618
Klk1b24	16617	113.962	0.914658	0.372498	2.45547	0.01407	0.117373
Mycn	18109	472.516	0.914369	0.265816	3.43986	0.000582022	0.0102012
Ccl11	20292	14.3775	0.913389	0.407559	2.24112	0.0250181	0.1723
Lrrc8b	433926	603.884	0.912703	0.25497	3.57965	0.00034406	0.00657111
Tspan9	109246	619.058	0.911618	0.21671	4.20662	2.59214e-05	0.00071854
Ncmap	230822	70.2974	0.910886	0.356251	2.55686	0.010562	0.0962333
Bid	12122	242.826	0.909749	0.231044	3.93756	8.23159e-05	0.00198724
Jakmip3	74004	31.7299	0.907955	0.399763	2.27123	0.023133	0.163613
Kcnq4	60613	81.3778	0.907477	0.28936	3.13615	0.00171183	0.024451
E030003E18Rik	320092	272.232	0.907117	0.291758	3.10914	0.00187632	0.0262435
Tnfrsf22	79202	17.338	0.906813	0.405832	2.23445	0.0254533	0.173884
Tspear	252974	17.8628	0.90466	0.405762	2.22953	0.0257784	0.175393
Ephb3	13845	739.705	0.904593	0.223423	4.04879	5.1483e-05	0.00130854
Strc	140476	4.25696	0.903662	0.353656	2.5552	0.0106127	NA
Lrrk1	233328	195.355	0.903173	0.211578	4.26875	1.96573e-05	0.000563466
Adat2	66757	44.1187	0.902901	0.382914	2.35797	0.018375	0.140752
Pkdcc	106522	75.9838	0.902103	0.313376	2.87866	0.0039937	0.0467627
Dnah6	330355	13.1994	0.901429	0.407847	2.21021	0.0270903	0.180212
Spata9	75571	7.54154	0.900993	0.392593	2.29498	0.0217342	0.157426
Grpel2	17714	498.124	0.900689	0.220514	4.0845	4.41713e-05	0.00114519
D930048N14Rik	97775	78.4636	0.899908	0.337295	2.66801	0.0076301	0.075922
D030029J20Rik	100502854	75.1231	0.899463	0.366533	2.45397	0.0141288	0.117549
Chl1	12661	522.9	0.898647	0.194862	4.61171	3.99373e-06	0.000135755
Disp1	68897	172.657	0.898367	0.248776	3.61114	0.000304852	0.0059714
Robo3	19649	30.6036	0.897657	0.405722	2.21249	0.0269326	0.180114
Lama5	16776	1304.31	0.896782	0.143681	6.24148	4.33458e-10	2.86014e-08
Col15a1	12819	27.689	0.895537	0.403953	2.21693	0.0266276	0.179286
Spag5	54141	107.756	0.895189	0.379534	2.35866	0.0183413	0.140752
Lipc	15450	11.6645	0.895156	0.395588	2.26285	0.0236449	0.165701
Tecta	21683	25.0105	0.895065	0.399097	2.24273	0.0249145	0.171879
Slc28a1	434203	5.78653	0.893928	0.351096	2.54611	0.0108931	0.0981907
Cox4i2	84682	43.9013	0.89273	0.36898	2.41946	0.0155437	0.126164
Tdrd1	83561	7.7362	0.892286	0.383049	2.32943	0.0198363	0.148143
Kitl	17311	794.128	0.891495	0.212616	4.19298	2.75319e-05	0.000759429
Dpep1	13479	45.3792	0.891426	0.378384	2.35588	0.018479	0.141202
Lims2	225341	48.5532	0.888414	0.350743	2.53295	0.0113108	0.10107
Adh1	11522	71.8604	0.88765	0.378751	2.34363	0.0190973	0.144289
Gm11944	100302648	18.8746	0.887156	0.401476	2.20974	0.0271235	0.180212
Klk1b27	16619	74.1663	0.88514	0.400204	2.21172	0.0269858	0.180212
5830473C10Rik	622307	4.27082	0.884274	0.351437	2.51616	0.011864	NA
1110032F04Rik	68725	32.2443	0.883722	0.402371	2.19629	0.0280714	0.184072
Scgb2b7	100043836	5.79339	0.883147	0.369657	2.38909	0.0168899	0.133172
Npy	109648	6.92259	0.883019	0.37331	2.36538	0.0180117	0.138829
Wnt10b	22410	7.21712	0.88292	0.377041	2.3417	0.0191959	0.144774
Gm19362	100502773	7.01038	0.881753	0.395435	2.22983	0.0257585	0.175328
Bcl6b	12029	28.9571	0.880656	0.401325	2.19437	0.0282086	0.184828
Traip	22036	72.6481	0.879254	0.393628	2.23372	0.0255015	0.174072
Bean1	65115	137.801	0.878805	0.340682	2.57954	0.0098931	0.091412
Mtbp	105837	90.9016	0.878322	0.28708	3.05951	0.00221701	0.0299385
Tmem150c	231503	175.156	0.878156	0.289734	3.03091	0.00243821	0.032202
Tnfrsf18	21936	72.4608	0.877999	0.295716	2.96906	0.00298711	0.0374524
Mical1	171580	217.769	0.877325	0.21197	4.13892	3.48945e-05	0.000939415
Prc1	233406	413.609	0.876264	0.33549	2.61189	0.0090043	0.0849727
Dnah7b	227058	51.0539	0.875043	0.329909	2.65238	0.00799275	0.0781895
Gm15772	100034726	603.326	0.874762	0.260328	3.36023	0.000778767	0.0127964
Ttll5	320244	350.638	0.87445	0.21233	4.11835	3.81589e-05	0.00101753
Trpc7	26946	24.0007	0.874324	0.405408	2.15665	0.0310327	0.197786
Chodl	246048	19.533	0.873984	0.396665	2.20333	0.0275716	0.181858
Dnm3os	474332	15.3014	0.873537	0.407751	2.14233	0.0321671	0.203056
Pld1	18805	158.49	0.871511	0.312394	2.78978	0.00527435	0.0576017
Sept4	18952	328.799	0.871414	0.200673	4.34245	1.40905e-05	0.000420365
Pigr	18703	19.1392	0.870337	0.40749	2.13585	0.0326919	0.205022
Micall2	231830	38.2819	0.869946	0.352309	2.46927	0.0135388	0.114818
Cdh17	12557	5.99993	0.868981	0.377229	2.30359	0.0212457	0.155224
Tnfrsf11a	21934	23.7045	0.868273	0.393226	2.20808	0.0272388	0.18037
Bco2	170752	29.4074	0.866552	0.400223	2.16517	0.0303743	0.194771
Gm608	207806	146.198	0.866417	0.288182	3.00649	0.00264279	0.0342485
Dsn1	66934	97.6486	0.866348	0.308843	2.80514	0.00502947	0.0555287
Aff3	16764	360.81	0.866192	0.205839	4.20811	2.57521e-05	0.000715024
Ptpn7	320139	10.9061	0.866037	0.408116	2.12203	0.033835	0.209535
NA	100862004	304.935	0.865777	0.232257	3.72767	0.000193256	0.0040344
Apobec3	80287	711.95	0.865687	0.19048	4.54477	5.49965e-06	0.000179335
Fras1	231470	382.003	0.865377	0.255749	3.3837	0.000715156	0.0120453
Drc7	330830	4.91617	0.86517	0.372115	2.32501	0.0200717	0.149199
Gpa33	59290	24.7597	0.864805	0.395371	2.18732	0.028719	0.186718
Sez6l	56747	240.825	0.86475	0.290685	2.97487	0.00293114	0.0369434
Tuba8	53857	145.363	0.864664	0.258782	3.34129	0.00083391	0.0135831
Golga7b	71146	182.484	0.864478	0.229766	3.76243	0.00016827	0.00361137
Ggt1	14598	60.1559	0.863902	0.381221	2.26615	0.0234423	0.164969
Cnr2	12802	27.4576	0.863646	0.382286	2.25917	0.0238731	0.166884
Sfrp2	20319	132.211	0.862963	0.328575	2.62638	0.00862989	0.0823166
Cbs	12411	69.5385	0.860819	0.3388	2.54079	0.0110603	0.0992538
Gprc5c	70355	1535.19	0.859748	0.225447	3.81352	0.000137	0.00302514
Gm12603	100040617	4.26293	0.859444	0.348638	2.46515	0.0136957	NA
Cdk18	18557	182.052	0.858907	0.238178	3.60615	0.000310775	0.00606625
Cerk	223753	653.015	0.858758	0.238811	3.59598	0.000323173	0.00625713
Serpinh1	12406	3105.65	0.858222	0.228039	3.76349	0.000167556	0.00360065
Rasip1	69903	251.253	0.857924	0.194955	4.40061	1.07945e-05	0.000332043
Hs3st6	328779	8.06359	0.857753	0.393073	2.18217	0.0290967	0.188639
Serpina1e	20704	7.51915	0.857206	0.391701	2.18842	0.0286391	0.186394
AW046200	100502619	19.9053	0.857127	0.391792	2.18771	0.0286906	0.186606
Prkab2	108097	414.304	0.856347	0.225031	3.80546	0.000141543	0.00311319
Mfsd7c	217721	16.1725	0.856341	0.407992	2.09891	0.0358245	0.215824
D730005E14Rik	109361	104.309	0.855722	0.262662	3.25788	0.0011225	0.0172485
Lum	17022	56.0564	0.854463	0.407801	2.09529	0.036145	0.216896
Col5a2	12832	24.3871	0.853701	0.406589	2.09967	0.0357583	0.215794
Cdca8	52276	151.776	0.853657	0.349818	2.44029	0.0146755	0.121104
Glyat	107146	8.79921	0.853641	0.402508	2.1208	0.0339384	0.209867
Hsph1	15505	5077.33	0.851476	0.25911	3.28616	0.00101563	0.0159561
Ccdc136	232664	477.524	0.85124	0.18248	4.66483	3.08865e-06	0.000107598
Cdk1	12534	254.024	0.850481	0.309992	2.74356	0.00607773	0.0640374
Upp1	22271	574.599	0.85009	0.292632	2.90498	0.00367281	0.0440475
Grb14	50915	471.64	0.850039	0.286191	2.97018	0.00297626	0.0374111
Gm17529	100504043	15.7765	0.8494	0.399388	2.12675	0.0334407	0.208067
Cenpv	73139	220.912	0.84844	0.238044	3.56422	0.000364934	0.00691484
Minpp1	17330	648.286	0.848432	0.242935	3.49243	0.000478649	0.00866926
Cdca7l	217946	129.474	0.847162	0.268211	3.15857	0.00158545	0.0228592
Gm16907	100504114	60.0637	0.846783	0.366637	2.3096	0.0209106	0.153742
Fgf18	14172	12.7693	0.846492	0.407583	2.07686	0.0378145	0.223408
Cox8b	12869	30.7496	0.844104	0.368987	2.28763	0.0221593	0.159239
AI115009	99542	13.8981	0.843761	0.40801	2.06799	0.038641	0.225363
Ankle1	234396	48.5628	0.842026	0.354671	2.37411	0.0175914	0.137097
Id2	15902	7077.19	0.842018	0.246151	3.42074	0.000624501	0.0107552
Sele	20339	39.8902	0.84011	0.408108	2.05855	0.0395377	0.228612
NA	100862213	6.44992	0.840022	0.388109	2.1644	0.0304338	0.195004
Edaradd	171211	8.18201	0.839938	0.392522	2.13985	0.0323667	0.203894
Myo1e	71602	2364.67	0.839213	0.216871	3.86963	0.000108999	0.00250206
A930012L18Rik	626275	6.78782	0.838786	0.397752	2.10881	0.0349607	0.213365
Syn2	20965	1281.08	0.838072	0.403404	2.0775	0.0377554	0.223234
Dgki	320127	39.1112	0.837863	0.378554	2.21333	0.0268752	0.179802
Tpmt	22017	191.333	0.837253	0.249748	3.35239	0.000801177	0.0131262
Fut1	14343	48.3862	0.837088	0.390289	2.14479	0.0319695	0.202301
Bcl2l12	75736	74.5181	0.835391	0.289385	2.88678	0.00389204	0.0458917
Igfals	16005	5.20223	0.835381	0.377777	2.21131	0.0270146	0.180212
Ltb	16994	9.10706	0.835136	0.378262	2.20782	0.0272565	0.180416
Runx2	12393	153.805	0.834341	0.400787	2.08176	0.0373647	0.221989
Adam2	11495	4.37083	0.834268	0.345416	2.41526	0.0157241	NA
E130308A19Rik	230259	356.438	0.833826	0.218172	3.82188	0.000132438	0.00293985
Arl4a	11861	1283.69	0.833219	0.17127	4.86494	1.14494e-06	4.46977e-05
Trim50	215061	24.4731	0.832894	0.376205	2.21394	0.026833	0.179706
Sema3f	20350	1326.72	0.831484	0.16986	4.89511	9.82515e-07	3.86257e-05
Tbx6	21389	20.1433	0.831211	0.408014	2.03721	0.0416287	0.236043
Fam83g	69640	206.482	0.830447	0.299145	2.77607	0.0055021	0.0595359
Wnt10a	22409	502.327	0.829223	0.326281	2.54143	0.0110399	0.0991233
Ephb4	13846	596.754	0.828875	0.249782	3.31839	0.000905383	0.0146059
Rspo1	192199	3.68586	0.828844	0.345565	2.39852	0.0164616	NA
Cblc	80794	121.865	0.82784	0.274314	3.01785	0.00254572	0.0333861
Vmn2r-ps129	665976	76.0623	0.827007	0.314574	2.62898	0.00856415	0.0818287
Slfn9	237886	111.579	0.824802	0.281134	2.93384	0.00334796	0.0409991
Amz1	231842	34.2197	0.824196	0.383707	2.14798	0.031715	0.20122
Eda2r	245527	59.2335	0.822695	0.350014	2.35046	0.01875	0.142677
Gpsm3	106512	26.901	0.822302	0.397267	2.0699	0.038462	0.225021
Tpd52l1	21987	244.715	0.820246	0.227803	3.60068	0.000317392	0.00615967
Ctnnb1	12387	8319.37	0.819844	0.175043	4.68367	2.81787e-06	9.91359e-05
Pld5	319455	38.0116	0.819515	0.355207	2.30715	0.0210466	0.15444
Fam43b	625638	4.33824	0.819498	0.343624	2.38487	0.0170851	NA
Cdc42ep3	260409	1143.45	0.818738	0.220753	3.70885	0.000208202	0.00430369
Slc34a2	20531	13.924	0.817967	0.398384	2.05321	0.0400523	0.230715
Ttyh2	117160	117.544	0.816779	0.325329	2.51063	0.0120517	0.106169
Birc5	11799	163.104	0.816555	0.333469	2.44867	0.0143384	0.119081
Col2a1	12824	119.709	0.815969	0.252981	3.22541	0.00125792	0.0189859
Tmem204	407831	86.3607	0.815138	0.326597	2.49585	0.0125654	0.108987
Ctsh	13036	250.411	0.81494	0.236625	3.44401	0.000573158	0.0100563
Ramp3	56089	66.2952	0.814363	0.340111	2.3944	0.0166474	0.131766
Abcc9	20928	41.3668	0.81326	0.371016	2.19198	0.028381	0.185596
Ror2	26564	400.026	0.812652	0.237632	3.41979	0.000626694	0.0107709
Lepr	16847	56.3904	0.812209	0.310533	2.61553	0.0089089	0.0843088
Hrh1	15465	29.9853	0.811696	0.386183	2.10184	0.0355672	0.215116
Tmem217	71138	5.25881	0.811206	0.383826	2.11347	0.0345603	0.212076
Trim47	217333	259.7	0.811137	0.249957	3.2451	0.00117408	0.0179103
C630043F03Rik	68285	305.658	0.809277	0.219568	3.68577	0.000228008	0.00466724
Kremen1	84035	1488.84	0.808572	0.188371	4.29245	1.76714e-05	0.000514427
Ednra	13617	176.913	0.808242	0.274128	2.94841	0.00319409	0.0394305
B430010I23Rik	78849	13.9314	0.807104	0.407089	1.98262	0.0474097	0.255678
Efcab11	78767	26.1564	0.807052	0.385566	2.09316	0.0363346	0.217766
Tns3	319939	536.722	0.806854	0.200947	4.01526	5.93799e-05	0.00148901
Snord118	100216530	10.0289	0.806481	0.407716	1.97805	0.0479236	0.256721
Cmah	12763	135.564	0.806006	0.297038	2.71347	0.00665818	0.0685713
Pfkfb3	170768	801.045	0.805859	0.214112	3.76372	0.000167404	0.00360065
Slco5a1	240726	85.4638	0.805209	0.272528	2.95459	0.00313088	0.0389935
Nxpe3	385658	75.5219	0.805171	0.30606	2.63077	0.00851927	0.0815941
Clec12a	232413	37.5277	0.804599	0.376158	2.13899	0.0324366	0.204182
Xcr1	23832	17.8371	0.804507	0.398169	2.02051	0.0433302	0.24046
Serpina3g	20715	49.4605	0.803427	0.390475	2.05756	0.0396322	0.22908
Gm5089	328479	45.6518	0.802726	0.354388	2.2651	0.0235063	0.16514
Cpne8	66871	1071.28	0.801971	0.225679	3.55358	0.000380019	0.00708891
Cdk6	12571	161.125	0.801442	0.256412	3.12561	0.00177437	0.0251514
Marcksl1	17357	3203.69	0.801234	0.182165	4.39838	1.0906e-05	0.000334251
Htr2b	15559	7.72571	0.800505	0.386983	2.06858	0.0385857	0.225363
Lrrc45	217366	1175.92	0.800207	0.170238	4.70051	2.59513e-06	9.23166e-05
Aqp5	11830	94.9683	0.799576	0.354748	2.25393	0.0242008	0.168614
Cth	107869	18.4433	0.799428	0.407689	1.96088	0.0498933	0.263109
Gtse1	29870	44.9048	0.797595	0.364858	2.18604	0.0288125	0.187253
Loxl2	94352	141.102	0.797467	0.274275	2.90754	0.00364282	0.0438755
Plekhs1	226245	109.029	0.796285	0.282148	2.82222	0.00476921	0.0533749
Rbm45	241490	93.8096	0.794632	0.35956	2.21002	0.027104	0.180212
Fam135b	70363	12.3898	0.794447	0.400952	1.9814	0.0475462	0.25625
C1qtnf1	56745	292.285	0.793828	0.25653	3.09448	0.00197156	0.0273258
Bhmt2	64918	3.87131	0.793403	0.353681	2.24327	0.0248793	NA
Fetub	59083	671.321	0.793289	0.246021	3.22448	0.00126202	0.0190275
Tagap	72536	20.5635	0.792276	0.407181	1.94576	0.0516838	0.269153
Kcnh4	380728	37.0611	0.792083	0.376238	2.10527	0.0352679	0.214033
Plet1	76509	32.6713	0.791658	0.369347	2.1434	0.0320812	0.202779
Pole4	66979	579.554	0.791288	0.173234	4.56773	4.93038e-06	0.000162983
Robo2	268902	294.332	0.79114	0.202665	3.90369	9.47374e-05	0.00222322
Spib	272382	20.0609	0.790852	0.399662	1.9788	0.0478381	0.256509
Zfp704	170753	1117.84	0.790763	0.183321	4.31355	1.60652e-05	0.000470109
Amn	93835	101.171	0.790698	0.39112	2.02163	0.0432151	0.240138
Gnat3	242851	9.80312	0.790543	0.391156	2.02104	0.0432755	0.240394
Ret	19713	182.181	0.789955	0.401469	1.96766	0.0491067	0.2609
Vstm4	320736	203.592	0.789551	0.305142	2.58748	0.00966795	0.0897258
Prdm1	12142	99.8858	0.789354	0.326425	2.41818	0.0155983	0.126363
Hdac7	56233	528.081	0.789087	0.26078	3.02587	0.0024792	0.0326664
Col6a1	12833	63.1286	0.789015	0.374683	2.10582	0.03522	0.214033
Fcgr2b	14130	6.55617	0.788495	0.37314	2.11314	0.034589	0.212142
Cox7a1	12865	103.343	0.788413	0.267665	2.94552	0.00322409	0.0396843
Nostrin	329416	10.9114	0.787796	0.407549	1.93301	0.053235	0.273927
Gm17586	100504040	99.7136	0.786746	0.283476	2.77535	0.00551424	0.0595691
Dok4	114255	114.101	0.786695	0.2479	3.17344	0.00150644	0.0219792
Mmp14	17387	2625.61	0.786625	0.192721	4.08168	4.47113e-05	0.0011574
Abcg2	26357	215.735	0.78621	0.246604	3.18815	0.00143187	0.0211153
Gm19351	100502750	15.2138	0.785705	0.407266	1.92922	0.0537039	0.275159
Aurkb	20877	131.039	0.785684	0.383489	2.04878	0.0404837	0.232484
Lhx6	16874	22.7818	0.785324	0.408087	1.92441	0.0543036	0.277051
Nek8	140859	209.115	0.784655	0.20796	3.77311	0.000161225	0.00349133
Sox17	20671	19.7938	0.784384	0.403581	1.94356	0.0519486	0.27003
Gm4117	100042940	23.5052	0.784224	0.396069	1.98002	0.0477017	0.256318
Slc20a2	20516	686.989	0.783851	0.1898	4.12988	3.62959e-05	0.000972475
Slc18a1	110877	95.9842	0.783474	0.276085	2.8378	0.00454256	0.0516091
Cntfr	12804	61.8922	0.783317	0.352615	2.22145	0.0263206	0.178146
Crybg3	224273	138.673	0.783109	0.252565	3.10062	0.00193114	0.0268383
Csf2rb	12983	4.50955	0.781152	0.375347	2.08115	0.0374203	NA
Cndp1	338403	18.0814	0.780857	0.405759	1.92444	0.0543	0.277051
Cebpa	12606	24.9945	0.779574	0.378594	2.05913	0.0394822	0.228448
Synj2	20975	152.706	0.778689	0.332823	2.33965	0.0193017	0.145311
Gfi1	14581	8.38719	0.778606	0.355692	2.18899	0.0285974	0.186359
Id1	15901	2419.51	0.778241	0.254196	3.06158	0.0022017	0.0297796
Prex1	277360	1157.63	0.77806	0.214157	3.63313	0.00028	0.00556695
Hist2h2be	319190	398.83	0.776344	0.195144	3.97831	6.94062e-05	0.00171739
Irf5	27056	13.367	0.775986	0.408039	1.90175	0.0572044	0.286039
Tns4	217169	73.4353	0.775908	0.370208	2.09587	0.0360937	0.216743
Esco2	71988	52.0449	0.774855	0.403667	1.91954	0.0549161	0.27916
Sept1	54204	6.2893	0.774613	0.396381	1.95421	0.0506761	0.265383
D830046C22Rik	320197	30.3208	0.773148	0.368383	2.09876	0.0358382	0.215824
Cyp21a1	13079	4.21761	0.773095	0.337719	2.28917	0.0220696	NA
Rgsl1	240816	4.63138	0.772811	0.36173	2.13643	0.0326446	NA
Gm17769	100045653	35.7306	0.770887	0.365338	2.11007	0.0348528	0.213011
Fzd9	14371	36.9565	0.770065	0.366999	2.09827	0.0358811	0.215948
Scn5a	20271	388.429	0.769886	0.262658	2.93113	0.0033773	0.0412683
Eif4ebp3	108112	70.192	0.769269	0.314927	2.44269	0.0145782	0.120619
Myct1	68632	13.3521	0.768995	0.404508	1.90106	0.057294	0.286194
Sec1	56546	23.2017	0.767834	0.388371	1.97706	0.0480343	0.256906
Lrrc74b	74685	27.5745	0.767822	0.379688	2.02224	0.0431512	0.240021
Slitrk4	245446	3.83183	0.76758	0.337277	2.27582	0.0228569	NA
Sectm1a	209588	8.01685	0.767401	0.377698	2.03178	0.0421755	0.237464
Col16a1	107581	639.749	0.76733	0.227169	3.3778	0.000730693	0.0122193
Grm1	14816	16.0061	0.767109	0.406799	1.88572	0.0593325	0.291694
Olfm2	244723	252.636	0.765792	0.334972	2.28614	0.0222463	0.159487
Vgll3	73569	91.9064	0.765754	0.339333	2.25665	0.0240302	0.167703
AA667203	100503467	47.0343	0.765268	0.358451	2.13493	0.0327664	0.205413
Fam83e	73813	10.7721	0.765084	0.406014	1.88438	0.0595141	0.292119
Ppifos	68173	17.1469	0.764703	0.407853	1.87495	0.0608	0.296442
Il13ra2	16165	4.864	0.764341	0.372419	2.05237	0.0401339	0.231106
Pqlc3	217430	64.9185	0.763995	0.34767	2.19747	0.0279868	0.183828
1700034H15Rik	98736	29.5202	0.762982	0.391441	1.94916	0.0512757	0.267813
Dnah10	56087	8.41683	0.762779	0.395668	1.92783	0.0538766	0.275624
Ckap2l	70466	142.399	0.762559	0.360718	2.114	0.0345152	0.211953
Sdc1	20969	844.866	0.762284	0.173161	4.40216	1.0718e-05	0.000330901
A730090H04Rik	320453	8.40231	0.761279	0.38827	1.96069	0.0499148	0.263109
Bub1b	12236	194.301	0.761101	0.340765	2.23351	0.0255154	0.174097
Egln3	112407	469.966	0.759924	0.306864	2.47641	0.0132709	0.113292
Traf5	22033	79.3303	0.759843	0.306275	2.48092	0.0131044	0.11244
Snord14e	100302594	28.8738	0.759783	0.365075	2.08117	0.0374185	0.222004
Ttc39c	72747	392.166	0.757027	0.217981	3.47291	0.000514852	0.00921586
F630042J09Rik	100038627	11.5323	0.75691	0.404121	1.87298	0.061071	0.297074
Col24a1	71355	235.637	0.756286	0.207871	3.63825	0.000274493	0.00548529
Runx1	12394	803.816	0.755362	0.217627	3.4709	0.000518724	0.00927528
Gm19349	100502747	31.8745	0.755286	0.382711	1.97352	0.0484368	0.258473
Me2	107029	788.9	0.753603	0.226968	3.3203	0.000899202	0.0145201
Rapgef5	217944	55.3917	0.753054	0.365109	2.06254	0.039156	0.227342
Acot1	26897	267.658	0.752926	0.283574	2.65514	0.00792766	0.0777302
Pik3r6	104709	4.85531	0.752755	0.33437	2.25126	0.0243691	0.169506
Mgp	17313	998.086	0.752673	0.230595	3.26405	0.00109832	0.01697
6430573F11Rik	319582	103.769	0.752635	0.267098	2.81783	0.00483499	0.0539122
Pik3r1	18708	1398.7	0.752531	0.183874	4.09264	4.26499e-05	0.00111088
B3glct	381694	293.527	0.752257	0.231564	3.24859	0.00115979	0.0177372
Homer1	26556	495.509	0.751641	0.223993	3.35565	0.000791794	0.0129978
Kif18b	70218	71.1469	0.751289	0.37262	2.01623	0.0437758	0.242491
Csnk1e	27373	833.89	0.751112	0.178157	4.216	2.48674e-05	0.000695049
Pdgfc	54635	130.358	0.75057	0.396586	1.89258	0.0584136	0.289079
Nhsl1	215819	273.721	0.750057	0.287118	2.61237	0.00899179	0.0849499
Afap1l1	106877	47.7062	0.748725	0.364492	2.05416	0.0399602	0.230501
Otx1	18423	44.129	0.748216	0.361465	2.06995	0.0384569	0.225021
Qtrt1	60507	317.107	0.747656	0.208969	3.57783	0.000346464	0.00660953
Cpz	242939	36.7757	0.747426	0.398727	1.87453	0.060857	0.296548
Gpc2	71951	86.8227	0.747421	0.326377	2.29005	0.0220183	0.158799
Itpripl2	319622	58.6175	0.747296	0.320952	2.32837	0.0198922	0.148444
Il1rn	16181	8.53597	0.746892	0.389487	1.91763	0.0551577	0.279943
Runx3	12399	12.5131	0.746508	0.394834	1.89069	0.0586659	0.289986
Sertad1	55942	703.407	0.74641	0.231419	3.22536	0.00125813	0.0189859
A930015D03Rik	77810	66.129	0.746398	0.344465	2.16683	0.0302477	0.194329
Sdk1	330222	381.228	0.746001	0.254712	2.9288	0.00340272	0.0415186
Cep55	74107	55.7122	0.745947	0.38946	1.91533	0.05545	0.280602
Grasp	56149	135.095	0.745809	0.263458	2.83085	0.00464247	0.0523958
Grm3	108069	12.4633	0.745702	0.402423	1.85303	0.0638778	0.303961
Cd72	12517	6.89634	0.745656	0.381294	1.95559	0.0505133	0.264937
Foxi1	14233	10.4404	0.744443	0.34756	2.14191	0.0322008	0.203078
Tnfrsf25	85030	6.75657	0.743767	0.391297	1.90077	0.0573321	0.286194
Gm10388	100038707	45.9839	0.743644	0.333676	2.22864	0.0258377	0.175584
Tacc2	57752	1124.12	0.743583	0.206287	3.60461	0.000312624	0.00608821
Rac3	170758	318.133	0.743448	0.214429	3.46711	0.000526083	0.00939287
Lnx2	140887	485.413	0.742091	0.174487	4.25298	2.10946e-05	0.000598547
Serpinb6b	20708	17.9545	0.741171	0.39636	1.86994	0.0614916	0.297658
Adamtsl3	269959	16.2034	0.741108	0.408081	1.81608	0.0693581	0.319119
Il4ra	16190	557.596	0.740955	0.261746	2.83082	0.00464294	0.0523958
Sema5b	20357	13.7771	0.740274	0.403422	1.83499	0.0665075	0.311975
4833423F13Rik	100504504	9.59418	0.739935	0.407144	1.81738	0.0691593	0.318583
5730507C01Rik	236366	12.1536	0.739422	0.408117	1.81179	0.0700187	0.320829
Hmcn1	545370	376.716	0.738995	0.282345	2.61735	0.00886161	0.0839996
4631423B10Rik	109292	15.2446	0.738173	0.397122	1.8588	0.0630549	0.302096
6820408C15Rik	228778	9.69265	0.73815	0.403938	1.82738	0.0676419	0.314665
Cacna1g	12291	280.286	0.737973	0.242405	3.04438	0.00233158	0.0310764
Lgals7	16858	7.62139	0.737973	0.396183	1.86271	0.0625033	0.301003
Clec3b	21922	5.03824	0.737849	0.37418	1.97191	0.0486196	0.258884
Omd	27047	80.3235	0.737189	0.315708	2.33504	0.0195414	0.146526
Nsl1	381318	50.5583	0.737113	0.33569	2.19581	0.0281053	0.184223
Etv3l	546801	3.43524	0.736702	0.333435	2.20943	0.0271446	NA
Snai1	20613	10.375	0.736678	0.40032	1.84022	0.0657353	0.309561
Gm11201	790910	7.24818	0.735833	0.391133	1.88129	0.059933	0.293661
4930563E22Rik	75304	49.9211	0.73578	0.355141	2.0718	0.0382844	0.224872
Cxcl14	57266	1344.56	0.735716	0.163849	4.49022	7.11513e-06	0.000226409
Nrde2	217827	217.896	0.735308	0.226679	3.24383	0.00117936	0.0179745
Cdh20	23836	10.2202	0.735052	0.386075	1.90391	0.0569217	0.285138
Smad6	17130	322.913	0.734918	0.216765	3.39039	0.000697922	0.0118141
Tdrd12	71981	31.7615	0.734763	0.406626	1.80698	0.070766	0.322331
Asb2	65256	24.2912	0.734638	0.392045	1.87386	0.0609495	0.296789
5930438M14Rik	328324	3.82892	0.734385	0.332657	2.20763	0.0272698	NA
Atp8b1	54670	199.303	0.734166	0.267185	2.74778	0.00599996	0.0633345
Pou2f3	18988	5.09235	0.733629	0.375329	1.95463	0.0506268	0.26529
Ankrd23	78321	88.4002	0.732313	0.295633	2.4771	0.0132454	0.113201
Scarf2	224024	305.708	0.731327	0.220486	3.31689	0.000910266	0.0146706
Fam60a	56306	1366.73	0.730784	0.172701	4.23149	2.32144e-05	0.000653188
Hist3h2ba	78303	73.8335	0.730387	0.300508	2.43051	0.0150776	0.123485
Epm2a	13853	20.8081	0.729941	0.408004	1.78905	0.0736062	0.329731
Trim59	66949	209.193	0.7297	0.319406	2.28455	0.022339	0.159879
Hsd11b2	15484	6.61213	0.728916	0.368477	1.97818	0.0479079	0.256721
Esam	69524	143.218	0.728582	0.271422	2.68431	0.00726788	0.0732455
Tmc7	209760	39.4134	0.728203	0.374455	1.9447	0.051811	0.269565
Trib2	217410	879.108	0.727137	0.171537	4.23894	2.24577e-05	0.00063508
Dysf	26903	104.651	0.726749	0.345323	2.10455	0.0353305	0.214301
Ltc4s	17001	8.24285	0.726378	0.402584	1.80429	0.0711856	0.323547
Reep1	52250	112.581	0.726343	0.292821	2.4805	0.0131199	0.112515
S100a13	20196	285.202	0.725996	0.246314	2.94745	0.0032041	0.0394863
Cxcr2	12765	137.345	0.725373	0.291533	2.48813	0.0128415	0.110919
Prtg	235472	59.7955	0.725261	0.362827	1.99891	0.0456176	0.249776
D130062J21Rik	100038651	46.3481	0.724772	0.356962	2.03039	0.0423167	0.237498
Sdpr	20324	48.4062	0.724189	0.373852	1.9371	0.0527329	0.272424
Fzd1	14362	863.542	0.724142	0.252462	2.86832	0.00412662	0.0480377
Nxn	18230	302.35	0.723649	0.234218	3.08964	0.00200402	0.0275713
Spns2	216892	56.1309	0.723596	0.403914	1.79146	0.0732197	0.32862
Slc16a12	240638	7.14222	0.723346	0.372063	1.94415	0.0518772	0.269826
Pdlim2	213019	191.006	0.72323	0.279325	2.58921	0.00961965	0.0894255
Hspa1a	193740	20092	0.722792	0.273572	2.64205	0.00824053	0.0796411
Cela1	109901	9.07129	0.722773	0.380626	1.89891	0.0575767	0.287133
Nup210l	77595	19.6672	0.722626	0.396297	1.82345	0.068236	0.316396
Hspb8	80888	778.778	0.721697	0.244561	2.95099	0.00316754	0.0392179
Nptx2	53324	1237.89	0.721044	0.230529	3.12778	0.0017613	0.0250301
Igkj5	110763	3.53891	0.720731	0.346782	2.07834	0.037678	NA
Nfatc1	18018	378.074	0.720636	0.277306	2.5987	0.00935777	0.0873381
Tnfaip8l3	244882	11.9665	0.720177	0.402042	1.7913	0.0732452	0.328646
Ltbp2	16997	41.1209	0.720146	0.39347	1.83024	0.0672134	0.313509
Foxa3	15377	5.13059	0.720049	0.36388	1.97881	0.0478375	0.256509
Zfp369	170936	35.4432	0.719998	0.373017	1.9302	0.0535815	0.274867
Gabre	14404	46.7851	0.719257	0.368787	1.95033	0.0511364	0.267544
Zfp217	228913	142.521	0.718823	0.301895	2.38104	0.0172639	0.13536
Mrc1	17533	14.7045	0.718787	0.407177	1.76529	0.0775147	0.341061
Gramd4	223752	413.749	0.718768	0.191175	3.75974	0.000170091	0.0036458
Mylk4	238564	14.2883	0.718402	0.406631	1.76672	0.0772758	0.34033
E130304I02Rik	78547	10.066	0.71779	0.408088	1.75891	0.0785927	0.344017
Lpar5	381810	5.94156	0.717705	0.379006	1.89365	0.0582711	0.28875
Meis2	17536	217.512	0.717533	0.251923	2.84823	0.00439631	0.0504242
Zfp521	225207	307.181	0.717526	0.233951	3.06699	0.00216224	0.0294114
Sema3b	20347	258.059	0.717233	0.337308	2.12635	0.0334744	0.208145
Ogt	108155	3212.82	0.716849	0.164019	4.37051	1.23955e-05	0.000373775
Mfap4	76293	36.0447	0.716825	0.396967	1.80575	0.0709571	0.322843
Samsn1	67742	27.1344	0.71666	0.402926	1.77864	0.0752991	0.334025
Tiam2	24001	180.289	0.716479	0.298236	2.40239	0.0162884	0.130013
Col4a6	94216	12.163	0.716473	0.378671	1.89207	0.0584815	0.289329
Elfn1	243312	73.0827	0.715747	0.313006	2.28669	0.0222139	0.159346
St6galnac2	20446	554.402	0.714968	0.264841	2.69961	0.00694208	0.0707495
Arpp19	59046	2117.53	0.714826	0.171728	4.16255	3.14711e-05	0.000858238
Psrc1	56742	35.0084	0.714467	0.385782	1.852	0.0640262	0.304496
Gm20052	100504083	9.75505	0.713356	0.407174	1.75197	0.0797793	0.347068
Scgb3a1	68662	19.5843	0.712575	0.408098	1.74609	0.0807961	0.349018
Olfr1372-ps1	257871	14.0743	0.712235	0.396133	1.79797	0.0721817	0.326076
H2-Ab1	14961	1212.8	0.711722	0.232516	3.06096	0.00220627	0.0298174
Il18r1	16182	21.9011	0.711282	0.3872	1.83699	0.0662116	0.31103
Fhl1	14199	408.827	0.711043	0.197218	3.60537	0.000311713	0.0060775
A830082K12Rik	320174	41.2063	0.710928	0.361438	1.96694	0.0491899	0.26093
Dbf4	27214	90.9141	0.710742	0.336384	2.11289	0.0346104	0.212142
Abca1	11303	712.836	0.709797	0.224444	3.16246	0.00156441	0.0225946
Nrxn2	18190	60.8929	0.709617	0.317638	2.23404	0.0254801	0.173997
Plxna1	18844	467.927	0.708139	0.305536	2.31769	0.0204661	0.151435
Dok7	231134	74.4639	0.707874	0.298499	2.37145	0.0177186	0.137642
Hunk	26559	842.286	0.707442	0.24741	2.85939	0.00424459	0.0488839
Gm17733	100503783	32.5066	0.707267	0.37485	1.8868	0.0591871	0.291504
Rnf149	67702	1009.3	0.707207	0.154434	4.57934	4.6644e-06	0.000155721
Snhg11	319317	549.563	0.706728	0.2233	3.16493	0.00155121	0.0224813
BB019430	103505	3.7707	0.706454	0.328543	2.15027	0.0315341	NA
NA	100861940	95.5509	0.706045	0.275417	2.56354	0.0103609	0.0947463
Cacna2d4	319734	104.264	0.705698	0.391787	1.80123	0.0716668	0.324768
Rel	19696	64.8518	0.705603	0.306653	2.30098	0.0213927	0.155886
Tmem212	208613	10.4914	0.7051	0.394432	1.78763	0.0738354	0.33003
Gm5785	544864	145.524	0.705006	0.23401	3.01272	0.00258918	0.0337195
Ly6d	17068	38.8541	0.704772	0.404305	1.74317	0.0813046	0.349969
Parvg	64099	4.38202	0.704422	0.364265	1.93382	0.0531353	NA
Polk	27015	189.678	0.70431	0.265391	2.65386	0.00795774	0.0779377
Tmem38b	52076	208.26	0.704224	0.249515	2.82238	0.0047669	0.0533749
Mst1r	19882	67.4681	0.703261	0.33136	2.12235	0.0338083	0.209481
Carhsp1	52502	724.423	0.703023	0.201224	3.49373	0.000476327	0.0086365
Pdp2	382051	93.4366	0.702796	0.317888	2.21083	0.0270477	0.180212
Gm13248	100503000	10.9937	0.702683	0.408108	1.72181	0.0851048	0.359266
Rab43	69834	434.225	0.702408	0.178529	3.93442	8.33969e-05	0.00200749
Kansl1l	68691	382.272	0.702388	0.202969	3.46057	0.000539028	0.00957728
Gm17821	100316870	603.498	0.702352	0.221994	3.16384	0.00155703	0.0225449
Gm11525	100502635	133.045	0.7021	0.280379	2.50411	0.012276	0.107357
Ccnb1	268697	175.513	0.70177	0.338476	2.07333	0.038142	0.224227
Gcnt4	218476	9.66009	0.701379	0.401966	1.74487	0.081007	0.349314
Mmp11	17385	120.13	0.700965	0.259675	2.69939	0.00694665	0.0707532
Dsc2	13506	462.732	0.70094	0.256521	2.73248	0.00628594	0.0656939
Tprn	97031	163.262	0.699622	0.23621	2.96187	0.00305779	0.0382246
Gm19817	100503655	15.8067	0.698985	0.407797	1.71405	0.0865191	0.362312
Srd5a1	78925	127.665	0.698894	0.315009	2.21865	0.0265106	0.178839
Gm15446	100642166	59.3368	0.698659	0.302254	2.31149	0.0208056	0.153332
Naip6	17952	11.6775	0.698572	0.407881	1.71269	0.08677	0.362551
Pter	19212	89.0824	0.698319	0.322402	2.16599	0.0303122	0.194447
Ccdc102a	234582	90.4997	0.698261	0.315426	2.21371	0.0268487	0.179706
Gm19912	100503821	38.1241	0.697467	0.386871	1.80284	0.071413	0.32423
Selplg	20345	10.649	0.697337	0.407404	1.71166	0.0869598	0.362889
Htra4	330723	38.1493	0.697037	0.381081	1.8291	0.0673839	0.313899
1700007J10Rik	69320	63.2717	0.696501	0.338128	2.05987	0.0394108	0.22827
D630033O11Rik	235302	3.74821	0.696428	0.342429	2.03379	0.041973	NA
Avpr1b	26361	208.659	0.696371	0.248876	2.79807	0.00514093	0.0565368
Hspa1b	15511	31805.1	0.696045	0.275004	2.53104	0.0113726	0.101508
Mfap2	17150	847.33	0.695109	0.187909	3.69918	0.0002163	0.00444379
Purb	19291	1346.34	0.695031	0.2018	3.44415	0.000572857	0.0100563
Atp4a	11944	7.16831	0.695024	0.376697	1.84505	0.0650303	0.307514
Sncg	20618	17.1572	0.69482	0.407919	1.70333	0.0885066	0.366621
Itih3	16426	2.91834	0.694285	0.327862	2.11762	0.0342076	NA
Slc38a11	320106	2.91834	0.694285	0.327862	2.11762	0.0342076	NA
Irf8	15900	139.712	0.694011	0.272256	2.54911	0.0107998	0.0975837
Agl	77559	432.419	0.69379	0.190344	3.64493	0.000267465	0.00536396
Lgals12	56072	71.1033	0.693566	0.305677	2.26895	0.0232712	0.164176
Pgam2	56012	15.7381	0.693358	0.405189	1.71119	0.0870452	0.362889
Kctd15	233107	200.044	0.69256	0.220089	3.14672	0.00165112	0.023677
Nhp2	52530	416.347	0.692553	0.197619	3.50449	0.000457486	0.00835794
E130008D07Rik	545207	13.4537	0.692284	0.405712	1.70634	0.0879443	0.36528
Ikbke	56489	128.206	0.692146	0.270726	2.55663	0.0105693	0.0962333
Dclre1c	227525	499.063	0.692129	0.180479	3.83496	0.000125583	0.00281123
Itm2a	16431	397.679	0.691718	0.246775	2.80303	0.00506253	0.055784
Ccdc106	232821	270.013	0.690768	0.208701	3.30985	0.00093346	0.0149841
Aplnr	23796	78.693	0.690509	0.347443	1.9874	0.0468776	0.25403
Sult1a1	20887	254.616	0.690417	0.281353	2.45391	0.014131	0.117549
4930478L05Rik	75818	4.02708	0.689292	0.350652	1.96574	0.0493282	NA
Adam11	11488	78.5179	0.68909	0.317384	2.17115	0.0299195	0.192952
Cpa6	329093	34.4794	0.688615	0.407612	1.68939	0.0911453	0.373051
Lrrc8e	72267	61.3742	0.688562	0.315078	2.18537	0.0288615	0.187499
Sp5	64406	291.072	0.688025	0.323839	2.12459	0.0336207	0.208823
Sox4	20677	2894.65	0.687952	0.156304	4.40138	1.07565e-05	0.000331481
Htr5a	15563	3.36312	0.687657	0.340681	2.01848	0.0435413	NA
Wfikkn2	278507	21.4237	0.687601	0.391905	1.75451	0.0793435	0.346043
Sh2d2a	27371	10.5924	0.687031	0.407752	1.68492	0.0920032	0.374686
Dtx2	74198	175.454	0.686704	0.228861	3.00053	0.00269508	0.0347489
Pik3r5	320207	24.1231	0.686402	0.406472	1.68868	0.0912802	0.37324
Bcor	71458	571.037	0.685132	0.227913	3.00611	0.00264609	0.0342485
Sema4c	20353	594.294	0.685015	0.180566	3.79371	0.000148415	0.00324736
Dnaja4	58233	2278.88	0.684946	0.258693	2.64772	0.00810368	0.0789077
Mylip	218203	569.96	0.684792	0.23766	2.8814	0.00395917	0.0465197
Gsg2	14841	18.2877	0.684704	0.408002	1.67819	0.0933104	0.377645
Glrx	93692	869.751	0.684564	0.246722	2.77464	0.00552632	0.0596445
A630089N07Rik	320586	268.528	0.684105	0.266122	2.57064	0.0101511	0.0931815
Cdca2	108912	55.4607	0.683835	0.38007	1.79924	0.0719814	0.325717
Gm4983	245297	16.1748	0.683762	0.402636	1.69821	0.0894672	0.368445
Tmem2	83921	834.078	0.68363	0.208819	3.2738	0.00106112	0.0165319
Abca8a	217258	14.1918	0.683325	0.398362	1.71534	0.0862834	0.361595
Tinagl1	94242	304.754	0.683041	0.270843	2.52191	0.0116721	0.103531
E030025P04Rik	268498	3.31699	0.682922	0.340126	2.00785	0.044659	NA
9530052C20Rik	320229	16.2096	0.682841	0.404548	1.68791	0.0914285	0.373539
Il20rb	213208	9.3446	0.682562	0.405507	1.68323	0.0923302	0.375798
1190002N15Rik	68861	593.864	0.682264	0.210645	3.23892	0.00119982	0.0182533
Sh2d3c	27387	150.317	0.681583	0.297731	2.28926	0.0220644	0.158883
Npr3	18162	91.5985	0.68059	0.35974	1.8919	0.0585049	0.28936
Padi4	18602	26.7929	0.680315	0.388563	1.75085	0.0799718	0.347612
9330104G04Rik	320950	35.3519	0.680192	0.346713	1.96183	0.0497819	0.262827
Adora2a	11540	8.33295	0.679778	0.393367	1.7281	0.0839703	0.356969
Chrna7	11441	7.99953	0.679225	0.405552	1.67482	0.0939701	0.379288
Cnksr3	215748	243.94	0.679138	0.21754	3.12191	0.00179685	0.0254065
Met	17295	1556.41	0.678966	0.250766	2.70757	0.00677781	0.0694539
Tnf	21926	5.80118	0.678642	0.380758	1.78235	0.0746929	0.33257
E030011O05Rik	319859	13.3998	0.678189	0.407571	1.66398	0.0961169	0.384273
Gjc1	14615	258.297	0.677784	0.265768	2.55029	0.0107634	0.0973686
Ngf	18049	128.273	0.677672	0.306904	2.20809	0.0272381	0.18037
Fmnl3	22379	320.65	0.677654	0.190726	3.55302	0.000380841	0.00709637
Timp1	21857	620.404	0.677392	0.280297	2.4167	0.0156621	0.126609
Gm8995	668139	16.3884	0.67703	0.400236	1.69158	0.090727	0.372062
Tgfbr2	21813	1379.05	0.677	0.216231	3.13091	0.00174268	0.0248074
Angptl2	26360	234.158	0.676828	0.315625	2.1444	0.0320005	0.202421
Rmi2	223970	288.523	0.67569	0.255852	2.64094	0.00826764	0.0797657
Atad2b	320817	216.249	0.675627	0.242108	2.79061	0.00526093	0.0575555
Abhd2	54608	181.613	0.67523	0.294936	2.28941	0.0220553	0.158883
A430110L20Rik	329307	12.5827	0.675015	0.408117	1.65397	0.0981327	0.388339
Postn	50706	40.1195	0.674781	0.405895	1.66245	0.0964217	0.385092
Bspry	192120	550.496	0.674603	0.228093	2.95757	0.00310074	0.0386467
Baz1a	217578	362.159	0.674304	0.297679	2.26521	0.0235001	0.16514
Samd5	320825	81.0152	0.674299	0.322026	2.09393	0.0362664	0.217469
Slc2a12	353169	40.5423	0.674257	0.350483	1.92379	0.0543806	0.277275
Sema3c	20348	159.775	0.673453	0.400837	1.68011	0.0929351	0.377529
Dcstamp	75766	3.66148	0.673419	0.338703	1.98823	0.0467868	NA
Cldn5	12741	18.2424	0.673418	0.401292	1.67812	0.0933228	0.377645
Rad51ap1	19362	37.5965	0.673374	0.361561	1.86241	0.0625457	0.301114
Acot4	171282	5.75216	0.673262	0.377676	1.78264	0.0746442	0.332442
Ppp1r12b	329251	125.196	0.672404	0.251763	2.67079	0.00756739	0.0754318
Setd8	67956	548.417	0.67237	0.203925	3.29715	0.000976725	0.0154895
Ppp1r14d	72112	10.8466	0.672133	0.407741	1.64843	0.0992645	0.390134
Ino80d	227195	251.702	0.671145	0.237008	2.83174	0.00462953	0.0523146
Nuf2	66977	112.101	0.670956	0.355434	1.88771	0.0590652	0.29119
Iqsec3	243621	296.127	0.670675	0.28043	2.3916	0.0167753	0.132455
Ndnf	68169	34.7914	0.670657	0.407873	1.64428	0.100119	0.391766
Galnt6	207839	109.688	0.670317	0.37745	1.77591	0.0757481	0.335404
Car9	230099	133.456	0.670269	0.352136	1.90343	0.0569839	0.285138
Tcf3	21423	962.349	0.670182	0.151043	4.43701	9.12153e-06	0.000285808
Gm6792	627821	9.14382	0.670072	0.407153	1.64575	0.0998151	0.391379
Micall1	27008	523.41	0.669669	0.238066	2.81296	0.00490884	0.054591
Mnd1	76915	42.2679	0.6694	0.335568	1.99483	0.0460618	0.251064
Dscc1	72107	14.5772	0.668922	0.403053	1.65964	0.0969876	0.386205
Tomt	791260	35.7346	0.668174	0.348523	1.91716	0.0552176	0.2801
Gm6602	625585	17.285	0.667839	0.394297	1.69375	0.0903133	0.370971
Bnipl	171388	66.1145	0.667494	0.333585	2.00097	0.0453952	0.249045
A330093E20Rik	107003	3.09398	0.667458	0.323318	2.0644	0.0389795	NA
Cdc42ep4	56699	1152.22	0.667274	0.189904	3.51374	0.000441852	0.00812524
Snord73a	19870	3.57423	0.666904	0.336348	1.98278	0.0473919	NA
4921524J17Rik	66714	362.573	0.666808	0.204774	3.25631	0.00112871	0.0173282
Gm13212	433801	7.68586	0.666432	0.403236	1.65271	0.0983897	0.38889
Fscn1	14086	372.602	0.665593	0.302837	2.19786	0.0279594	0.183828
2810408A11Rik	70419	84.1855	0.665404	0.320826	2.07404	0.0380759	0.224166
Pik3c2b	240752	63.4472	0.665082	0.303857	2.1888	0.0286112	0.186377
Ssc5d	269855	26.4292	0.665047	0.380336	1.74858	0.0803639	0.348268
Scarb1	20778	765.339	0.665037	0.184954	3.59569	0.000323529	0.00625713
Neil3	234258	39.1217	0.664854	0.38153	1.7426	0.081404	0.350218
Brca2	12190	82.0004	0.664409	0.304247	2.18378	0.0289784	0.188186
Btnl5-ps	81497	3.57819	0.664272	0.35457	1.87346	0.0610052	NA
Sidt2	214597	1282.85	0.664149	0.197429	3.364	0.000768222	0.0126602
NA	100862307	77.3403	0.663908	0.290042	2.289	0.0220791	0.158898
D430036J16Rik	319405	2.75884	0.66363	0.32321	2.05324	0.0400488	NA
Purg	75029	56.2759	0.663465	0.32091	2.06745	0.0386921	0.225505
2810407A14Rik	100039901	5.30316	0.663087	0.320774	2.06715	0.0387202	0.225591
Arsi	545260	32.0942	0.662899	0.359758	1.84263	0.0653836	0.308423
Kcnj8	16523	93.5306	0.662283	0.331921	1.9953	0.04601	0.250998
Blvrb	233016	477.576	0.662125	0.189455	3.4949	0.000474238	0.00860791
Ccdc120	54648	410.046	0.661849	0.195874	3.37895	0.000727629	0.0122065
Cenpe	229841	89.8096	0.661682	0.331511	1.99596	0.0459386	0.250962
Dkkl1	50722	13.3953	0.661663	0.406966	1.62584	0.103983	0.400187
Ephb6	13848	484.461	0.661455	0.232576	2.84404	0.00445461	0.0508503
Tulp3	22158	132.48	0.661236	0.267804	2.4691	0.0135454	0.114818
4632415L05Rik	70808	237.244	0.661073	0.202495	3.26464	0.00109602	0.01695
4833411C07Rik	71624	32.3887	0.660815	0.393472	1.67944	0.0930656	0.377645
Acot3	171281	8.92503	0.65994	0.404622	1.631	0.10289	0.398577
Gimap9	317758	85.3257	0.659711	0.31116	2.12017	0.033992	0.209995
Zbtb42	382639	78.9307	0.659694	0.317867	2.07537	0.0379519	0.223592
Ucp1	22227	31.932	0.659623	0.39346	1.67647	0.0936464	0.378591
Slc13a3	114644	4.92192	0.659544	0.376135	1.75348	0.0795205	0.346366
Hcn4	330953	88.3751	0.659362	0.323239	2.03986	0.0413646	0.235613
Pisd	320951	1105.95	0.65912	0.162014	4.06829	4.736e-05	0.00121847
Trim12c	319236	92.5918	0.658869	0.319017	2.06531	0.0388935	0.226317
Gm12592	791413	16.0869	0.65886	0.408115	1.6144	0.106441	0.405968
Mark1	226778	645.337	0.658494	0.204643	3.21777	0.00129191	0.0193914
Gpr115	78249	3.91685	0.658332	0.363787	1.80966	0.0703481	NA
Gm16576	100504191	27.5593	0.65828	0.388526	1.6943	0.0902084	0.370659
4930470H14Rik	75815	360.19	0.658196	0.346153	1.90146	0.0572423	0.286144
4930556M19Rik	75259	59.6971	0.657478	0.299335	2.19646	0.0280588	0.184072
A330033J07Rik	320614	22.4705	0.657377	0.387618	1.69594	0.0898971	0.36956
Ackr3	12778	215.275	0.657319	0.223879	2.93605	0.00332426	0.0407682
Serpina3c	16625	11.2208	0.656774	0.397799	1.65102	0.0987346	0.389487
St8sia4	20452	36.0709	0.656542	0.347832	1.88753	0.0590895	0.291224
Bag3	29810	1726.42	0.65634	0.238659	2.75012	0.00595741	0.0629645
Lhfp	108927	60.4107	0.656026	0.384601	1.70573	0.0880582	0.365546
Gm16702	100504601	229.523	0.655914	0.252367	2.59905	0.00934818	0.0873381
Serpina3n	20716	206.915	0.655821	0.370052	1.77224	0.0763551	0.337382
Ifngr2	15980	589.513	0.655472	0.228405	2.86978	0.00410759	0.0479295
Smyd2	226830	1365.34	0.654874	0.143506	4.56339	5.03339e-06	0.000165737
Gm19932	100503862	5.09124	0.654454	0.372196	1.75836	0.078687	0.344206
Fancb	237211	31.8233	0.653829	0.375574	1.74088	0.0817044	0.350972
Scd4	329065	6.22732	0.65382	0.393449	1.66177	0.0965595	0.385368
Tgfb2	21808	466.103	0.65382	0.298299	2.19183	0.028392	0.185596
Nedd9	18003	319.993	0.653735	0.266286	2.45501	0.0140881	0.117408
Ptprtos	77645	2.92527	0.653352	0.321234	2.03388	0.0419638	NA
Capn3	12335	7.48097	0.65314	0.401121	1.62829	0.103464	0.399221
Gm9938	791290	30.6842	0.653024	0.383938	1.70086	0.0889699	0.367634
Zmat4	320158	216.071	0.651928	0.247403	2.63508	0.00841166	0.0808307
Car2	12349	226.441	0.651776	0.232929	2.79817	0.00513924	0.0565368
Sdc3	20970	931.428	0.651449	0.172771	3.77058	0.000162866	0.00352234
BC055324	381306	44.6451	0.651437	0.368129	1.76959	0.0767958	0.338884
Gm14057	100043766	12.0484	0.650551	0.406044	1.60217	0.109118	0.41056
Tmem200a	77220	46.7959	0.650463	0.379106	1.71578	0.0862024	0.361592
Kdm1b	218214	550.163	0.650251	0.218955	2.9698	0.00297997	0.0374186
A330069E16Rik	606735	179.217	0.650123	0.285762	2.27505	0.0229029	0.162464
Mpzl1	68481	1030.42	0.649806	0.188218	3.45242	0.000555585	0.00984029
Gucy1a2	234889	80.2282	0.649692	0.328134	1.97996	0.0477084	0.256318
Tchh	99681	98.3375	0.649624	0.299035	2.1724	0.0298253	0.192539
Gli3	14634	155.303	0.649551	0.299275	2.17042	0.0299752	0.193021
Ikzf1	22778	4.91411	0.649249	0.375871	1.72732	0.0841106	0.357248
Tmem30b	238257	2421.24	0.649242	0.209396	3.10055	0.0019316	0.0268383
Ankrd9	74251	99.9326	0.648981	0.28982	2.23925	0.0251395	0.172569
Slc6a18	22598	33.2934	0.648744	0.380588	1.70458	0.0882719	0.366174
Gm10257	544973	150.568	0.648677	0.242834	2.67127	0.00755639	0.0753668
Mcam	84004	121.906	0.647458	0.278961	2.32096	0.0202888	0.150321
NA	270157	34.1704	0.647268	0.370358	1.74768	0.0805191	0.34864
Gpx2-ps1	14777	4.4474	0.647266	0.369704	1.75077	0.0799856	NA
Ier5l	72500	208.952	0.647202	0.343385	1.88477	0.0594605	0.292026
Lrrc3	237387	78.6353	0.64714	0.342491	1.88951	0.0588236	0.290425
NA	100861900	59.4572	0.647096	0.346237	1.86894	0.0616315	0.298163
Ptger4	19219	78.3181	0.646975	0.347332	1.8627	0.0625048	0.301003
Ifitm2	80876	2631.84	0.64691	0.213075	3.03607	0.00239682	0.0318302
Pbld1	68371	175.069	0.646347	0.266852	2.42212	0.0154305	0.125427
Gpr126	215798	168.487	0.646274	0.332858	1.94159	0.0521865	0.270848
Gper1	76854	586.381	0.645804	0.192125	3.36137	0.000775566	0.0127563
1700028J19Rik	70004	28.0698	0.645446	0.385368	1.67488	0.0939573	0.379288
Coro2a	107684	44.5778	0.645397	0.39142	1.64886	0.0991758	0.390134
Snhg14	52480	54.1283	0.645213	0.35768	1.80388	0.0712498	0.323706
Dll1	13388	205.312	0.644982	0.254574	2.53358	0.0112905	0.100942
Gins2	272551	78.8821	0.644636	0.323406	1.99327	0.0462314	0.251581
Pawr	114774	454.809	0.644512	0.22786	2.82855	0.00467596	0.0525569
Mndal	100040462	18.9908	0.644496	0.40732	1.58228	0.113585	0.419302
Mecr	26922	250.519	0.644254	0.212243	3.03545	0.00240175	0.0318706
G6b	106722	8.01787	0.644084	0.399234	1.6133	0.106679	0.406474
Lrrc4c	241568	157.553	0.643405	0.268364	2.3975	0.0165072	0.131138
A630072M18Rik	320770	132.844	0.642563	0.278309	2.30881	0.0209543	0.153829
Rnu1a1	19842	51.4898	0.642308	0.345905	1.85689	0.0633264	0.302938
Zfp458	238690	25.2647	0.642306	0.386783	1.66064	0.0967867	0.385817
Krt36	16673	9.3905	0.642025	0.366492	1.75181	0.079806	0.34707
Trpm1	17364	4.52443	0.641892	0.350847	1.82955	0.0673174	NA
Relb	19698	544.217	0.641571	0.250599	2.56015	0.0104626	0.0955718
Bbc3	170770	212.073	0.641473	0.278168	2.30606	0.0211072	0.154817
Pacsin3	80708	428.444	0.640508	0.229607	2.78959	0.00527753	0.0576017
Krt8	16691	17711.8	0.640385	0.21288	3.00819	0.00262807	0.0341202
Col4a2	12827	587.769	0.640337	0.262163	2.44252	0.0145852	0.120619
Ube2c	68612	254.479	0.640026	0.330962	1.93383	0.0531334	0.273904
5530401A14Rik	71388	2.85721	0.63972	0.319021	2.00526	0.0449352	NA
Ces1f	234564	2.79658	0.639709	0.319193	2.00415	0.0450544	NA
Mpzl3	319742	39.8062	0.638946	0.361757	1.76623	0.0773577	0.340471
Arhgef15	442801	23.3184	0.638858	0.390875	1.63443	0.102169	0.396926
Col8a1	12837	148.785	0.63885	0.341514	1.87064	0.0613945	0.297658
Ccm2l	228788	7.60611	0.638781	0.404521	1.5791	0.114312	0.421155
Npnt	114249	1881.25	0.638504	0.291084	2.19354	0.0282686	0.185094
Echdc2	52430	694.45	0.638369	0.202795	3.14785	0.00164478	0.0236135
Smtnl2	276829	179.43	0.6379	0.221572	2.87897	0.00398977	0.0467627
Ifitm5	73835	7.28417	0.637459	0.390657	1.63176	0.10273	0.398331
Six3os1	100043902	422.734	0.636759	0.263214	2.41917	0.015556	0.126203
Fblim1	74202	546.161	0.636678	0.209466	3.03953	0.00236949	0.0314922
Agbl1	244071	3.3359	0.636508	0.317947	2.00193	0.0452923	NA
Lama4	16775	103.348	0.636203	0.360177	1.76636	0.0773348	0.340459
Plekhg3	263406	362.623	0.636176	0.262032	2.42786	0.0151883	0.123997
Msrb3	320183	901.197	0.636176	0.221107	2.87723	0.00401184	0.0469424
Proser2	227545	1072.41	0.635614	0.217898	2.91702	0.00353389	0.0428087
Brip1	237911	114.831	0.635438	0.29358	2.16444	0.0304303	0.195004
Foxd1	15229	4.49802	0.635042	0.338774	1.87453	0.0608579	NA
Mtfr2	71804	26.3868	0.634563	0.401963	1.57866	0.114414	0.421394
Gm14207	100043609	5.58011	0.634509	0.361884	1.75335	0.0795418	0.346369
AU020206	100504230	27.4563	0.634164	0.376698	1.68348	0.0922817	0.375691
D930016D06Rik	100662	110.285	0.633768	0.283929	2.23214	0.0256057	0.174542
Kcna2	16490	258.511	0.633261	0.247504	2.55859	0.0105099	0.0959364
Dact3	629378	59.9859	0.632999	0.315933	2.00358	0.0451148	0.24791
Arnt2	11864	428.374	0.632935	0.185984	3.40316	0.000666105	0.0113097
Chd7	320790	1461.83	0.632795	0.172996	3.65787	0.000254319	0.00515563
Cpm	70574	480.938	0.632775	0.232986	2.71594	0.00660875	0.0681907
Dsg1a	13510	2.87221	0.632695	0.317798	1.99087	0.0464948	NA
Trp53cor1	100504267	11.9912	0.632348	0.406666	1.55496	0.119957	0.432388
LOC100503338	100503338	19.4104	0.632307	0.398161	1.58807	0.112271	0.41683
Bend4	666938	44.9059	0.632109	0.364116	1.73601	0.0825617	0.352942
Lrrd1	242838	4.03882	0.631785	0.356046	1.77445	0.075989	NA
Lat2	56743	9.86868	0.63151	0.408117	1.54737	0.121773	0.435595
Zbtb8b	215627	54.4959	0.630795	0.350342	1.80051	0.0717799	0.325106
1700108F19Rik	73272	8.07921	0.630734	0.394561	1.59857	0.109916	0.411908
Nusap1	108907	143.851	0.630699	0.308778	2.04257	0.0410952	0.234475
Gm5640	434797	6.25589	0.630661	0.387408	1.6279	0.103547	0.399221
Tmc5	74424	6.20883	0.630525	0.39343	1.60263	0.109015	0.410496
Epha7	13841	291.963	0.629849	0.203694	3.09214	0.0019872	0.0273764
S1pr3	13610	70.3919	0.629217	0.360987	1.74305	0.0813254	0.349969
Dnmt3a	13435	984.225	0.629086	0.183452	3.42916	0.000605457	0.0105133
Fam132b	227358	246.552	0.628891	0.268828	2.33938	0.019316	0.145354
Rccd1	269955	184.835	0.628585	0.233433	2.69278	0.00708584	0.0720401
Slc23a3	22626	7.50098	0.628396	0.398256	1.57787	0.114595	0.421591
Gdpd1	66569	394.618	0.626859	0.233336	2.68651	0.00722037	0.0730835
Gabpb2	213054	213.173	0.626544	0.264971	2.36458	0.0180507	0.139066
Gm20120	100504223	8.96603	0.626524	0.402462	1.55673	0.119535	0.431299
Gm20328	100504645	7.16377	0.626463	0.39986	1.56671	0.117183	0.426142
Arid3b	56380	212.136	0.625584	0.223382	2.80051	0.00510227	0.056185
Efna3	13638	8.4413	0.625387	0.404754	1.5451	0.122322	0.436091
Ube2u	381534	19.5219	0.625327	0.407585	1.53423	0.124974	0.441674
D10Wsu102e	28109	370.441	0.625262	0.244843	2.55373	0.0106577	0.0967237
Gm14149	100038513	199.473	0.625016	0.250173	2.49833	0.0124779	0.108727
Catsper4	329954	3.27258	0.62467	0.34936	1.78804	0.0737696	NA
Trim14	74735	55.3264	0.624271	0.325439	1.91824	0.0550805	0.279742
Sptlc3	228677	58.9422	0.624201	0.328344	1.90106	0.0572944	0.286194
Prr15l	217138	483.932	0.624128	0.256099	2.43706	0.0148074	0.121949
Itgb6	16420	117.505	0.624036	0.326813	1.90946	0.0562027	0.28288
Cfap43	100048534	11.9003	0.623803	0.407772	1.52978	0.12607	0.443407
Gm13710	672763	9.98586	0.623489	0.393087	1.58614	0.112708	0.417808
Podxl	27205	499.269	0.623453	0.200801	3.10483	0.00190388	0.0265407
Prkd1	18760	144.718	0.623033	0.235618	2.64425	0.00818725	0.0793416
Catsperd	106757	36.8662	0.622979	0.36888	1.68884	0.0912501	0.373207
Nlrx1	270151	157.87	0.622597	0.277223	2.24583	0.0247147	0.171132
Kdm6b	216850	445.914	0.622464	0.219911	2.83053	0.00464709	0.0524071
Elf3	13710	2315.57	0.622266	0.233278	2.66749	0.00764207	0.0759513
Gckr	231103	7.19078	0.621953	0.388854	1.59945	0.10972	0.411813
Slc6a13	14412	8.5901	0.621881	0.395976	1.5705	0.116299	0.425031
Tyrobp	22177	11.2974	0.621664	0.400461	1.55237	0.120574	0.433853
Gpsm2	76123	351.843	0.621518	0.264904	2.3462	0.018966	0.143833
Stag3	50878	14.6926	0.621127	0.407985	1.52243	0.127903	0.446467
Mss51	74843	5.19646	0.620914	0.373314	1.66325	0.096263	0.384549
NA	100862305	13.5067	0.620912	0.407347	1.52428	0.127438	0.445609
Tmem181b-ps	547127	180.535	0.62091	0.311398	1.99394	0.0461581	0.251345
Mki67	17345	253.966	0.620766	0.355367	1.74683	0.0806662	0.349007
Gprc5d	93746	4.23424	0.620737	0.342216	1.81388	0.0696965	NA
BC106179	320099	17.5326	0.620678	0.406732	1.52601	0.127007	0.445017
Tmc2	192140	3.32724	0.620569	0.350089	1.7726	0.0762943	NA
Nfatc2ip	18020	24.2492	0.620562	0.395253	1.57004	0.116406	0.425031
Pde2a	207728	246.664	0.620447	0.256699	2.41702	0.0156481	0.126584
Ccl25	20300	52.3418	0.620432	0.326507	1.90021	0.0574051	0.286447
Gm20604	100859931	10.9274	0.620255	0.407944	1.52044	0.1284	0.447223
Bmp5	12160	3.14794	0.619134	0.33334	1.85736	0.0632593	NA
Mcmdc2	240697	74.3003	0.61908	0.314151	1.97064	0.0487647	0.25941
Sytl3	83672	137.792	0.619032	0.327833	1.88825	0.0589918	0.290999
NA	100504779	69.0094	0.618595	0.302273	2.04648	0.0407096	0.233447
Slc41a1	98396	1863.19	0.618027	0.179076	3.4512	0.000558098	0.00985367
Nmral1	67824	212.069	0.617861	0.259228	2.38347	0.0171504	0.134721
Phxr4	18689	19.9967	0.617846	0.397043	1.55612	0.11968	0.431483
Gm19313	100502668	32.0386	0.617315	0.397479	1.55307	0.120406	0.43345
Il23a	83430	54.1474	0.61655	0.359366	1.71566	0.0862244	0.361592
Fam166a	68222	3.80042	0.616254	0.356877	1.7268	0.0842043	NA
Iigp1	60440	887.968	0.616211	0.261452	2.35688	0.0184291	0.140885
BC018473	193217	34.462	0.616134	0.369013	1.66968	0.0949825	0.382232
Cln3	12752	413.343	0.61563	0.196978	3.12537	0.00177582	0.0251514
2610020C07Rik	69918	28.6871	0.615477	0.369339	1.66643	0.0956283	0.383471
Ttc36	192653	9.68564	0.614942	0.407274	1.5099	0.131069	0.452681
Prrt2	69017	102.798	0.614722	0.280572	2.19096	0.0284547	0.185762
Gm4791	215467	10.5576	0.61467	0.408056	1.50634	0.13198	0.454342
Gm15708	100504231	22.4954	0.613963	0.383344	1.6016	0.109245	0.410853
Otog	18419	4.07176	0.613712	0.337694	1.81736	0.0691623	NA
C330021F23Rik	546049	8.03278	0.61321	0.40414	1.51732	0.129186	0.448459
Kdm7a	338523	766.441	0.613118	0.178541	3.43405	0.000594631	0.0103789
Pon1	18979	48.4539	0.613082	0.372049	1.64785	0.0993829	0.390249
Snn	20621	314.527	0.613052	0.212353	2.88694	0.00389005	0.0458917
Incenp	16319	202.288	0.612898	0.269709	2.27244	0.02306	0.163234
Apitd1	69928	60.3548	0.612667	0.318889	1.92126	0.0546995	0.278732
Jph4	319984	32.9125	0.612506	0.373194	1.64125	0.100745	0.393271
Pard3b	72823	360.27	0.612022	0.203297	3.01048	0.00260836	0.0339168
Gm5953	546524	9.71264	0.611172	0.407858	1.49849	0.134005	0.457729
Nme4	56520	103.282	0.61092	0.303343	2.01395	0.0440143	0.243373
Pou5f2	75507	5.96091	0.61044	0.377209	1.61831	0.105596	0.40381
Abhd12	76192	1863.52	0.60954	0.158654	3.84195	0.000122061	0.00275679
Kif6	319991	28.0768	0.608794	0.389453	1.5632	0.118005	0.427873
Fgfr2	14183	605.786	0.608476	0.256625	2.37107	0.0177365	0.137718
Cd209g	70192	3.3509	0.608325	0.313035	1.94331	0.0519783	NA
Nr2f6	13864	1114.89	0.608296	0.191108	3.183	0.00145755	0.0214565
Plekhg2	101497	414.333	0.607925	0.192062	3.16526	0.00154943	0.0224748
Car5a	12352	4.206	0.607798	0.363718	1.67107	0.0947083	NA
Fbxw9	68628	422.529	0.607594	0.176273	3.4469	0.000567066	0.00997017
Ovol1	18426	148.922	0.607486	0.303649	2.00062	0.0454336	0.249174
A730085K08Rik	654800	2.60626	0.60734	0.31375	1.93574	0.0528991	NA
Cd44	12505	267.425	0.607131	0.302996	2.00376	0.0450956	0.247886
D630039A03Rik	242484	315.173	0.606989	0.263444	2.30406	0.0212194	0.155099
Nlrc5	434341	123.556	0.606897	0.340547	1.78212	0.074729	0.332643
Apold1	381823	202.332	0.606739	0.29784	2.03713	0.0416369	0.236043
Gm20219	100504425	41.5187	0.606412	0.360325	1.68296	0.0923837	0.375924
Umodl1	52020	28.854	0.6062	0.406774	1.49026	0.136155	0.461964
Stk39	53416	1053.99	0.605774	0.169157	3.58113	0.000342115	0.00654883
Sun3	194974	6.66435	0.605676	0.395447	1.53162	0.125615	0.442825
Ccl7	20306	19.3268	0.605303	0.406233	1.49004	0.136214	0.461964
Espl1	105988	68.5788	0.605256	0.377177	1.6047	0.10856	0.410202
Pcdh18	73173	124.885	0.605134	0.25263	2.39534	0.0166051	0.131729
Ttyh3	78339	444.608	0.605128	0.269957	2.24157	0.0249891	0.172257
Ifltd1	74071	4.9297	0.604653	0.352193	1.71682	0.086012	0.361268
Gm11397	544923	389.143	0.604611	0.295683	2.04479	0.0408753	0.23401
Chst2	54371	439.94	0.604599	0.205817	2.93755	0.00330812	0.0406295
2310007L24Rik	75573	10.1152	0.604497	0.408029	1.4815	0.138472	0.465551
E230013L22Rik	102132	35.757	0.604475	0.365649	1.65315	0.0982995	0.388716
B4galt5	56336	2399.66	0.604372	0.195394	3.09309	0.00198084	0.0273417
Aox1	11761	401.75	0.603359	0.242036	2.49285	0.0126723	0.109739
Mmp27	234911	3.81076	0.603181	0.340282	1.77259	0.0762961	NA
Slc25a15	18408	166.272	0.603023	0.237032	2.54406	0.0109573	0.098487
E230001N04Rik	320187	136.372	0.602989	0.324086	1.86058	0.0628031	0.30183
Rab38	72433	71.047	0.602883	0.328449	1.83554	0.0664254	0.311677
Myh10	77579	1783.25	0.602422	0.185112	3.25437	0.00113644	0.0174309
Bmx	12169	6.19452	0.602347	0.3457	1.7424	0.081439	0.350279
Garem	381126	226.764	0.601702	0.263607	2.28257	0.0224558	0.160507
Ly6g5b	266614	7.68763	0.601312	0.402999	1.4921	0.135674	0.461222
Ubald1	207740	1249.63	0.601081	0.209806	2.86493	0.00417096	0.0482915
Spats2	72572	216.221	0.600931	0.208006	2.88901	0.00386456	0.0457601
1700123M08Rik	100503636	31.2557	0.600671	0.389853	1.54076	0.123374	0.438327
Gm10677	100038460	24.2436	0.600361	0.382876	1.56803	0.116874	0.425462
Zfpm1	22761	131.941	0.600225	0.255715	2.34724	0.0189129	0.143622
3300002A11Rik	100503812	3.66142	0.599839	0.340343	1.76246	0.0779924	NA
Pdcd1	18566	5.8925	0.59973	0.389607	1.53932	0.123726	0.438922
Zc3hav1l	209032	139.216	0.59961	0.286926	2.08977	0.0366385	0.218842
Zfp568	243905	162.413	0.599137	0.275825	2.17216	0.0298432	0.192539
Serpinb11	66957	54.9378	0.598904	0.34785	1.72173	0.0851183	0.359266
Gm13075	100503826	106.07	0.598323	0.286275	2.09003	0.0366153	0.218781
Ramp1	51801	233.075	0.598061	0.249793	2.39423	0.0166554	0.131766
Scn9a	20274	25.0915	0.597993	0.407523	1.46738	0.142272	0.47226
Fgl2	14190	193.011	0.59783	0.293013	2.04029	0.0413218	0.235449
Nfat5	54446	530.686	0.597776	0.182394	3.2774	0.0010477	0.016353
Znhit6	229937	261.836	0.5975	0.226217	2.64128	0.00825945	0.0797458
Slc36a1	215335	47.9368	0.597314	0.338613	1.764	0.077732	0.341616
Gm14005	100043424	83.0605	0.597173	0.299227	1.99572	0.0459641	0.250974
Mdga1	74762	72.9958	0.596783	0.337712	1.76714	0.077205	0.340155
Spi1	20375	2.79029	0.596779	0.311525	1.91567	0.0554069	NA
E330020D12Rik	626058	68.0243	0.596743	0.32981	1.80935	0.0703966	0.321262
Nrep	27528	1396.03	0.595826	0.238596	2.49722	0.0125173	0.108958
Sigirr	24058	78.0846	0.595515	0.300327	1.98289	0.0473798	0.255599
Dot1l	208266	514.223	0.59542	0.225266	2.64319	0.00821287	0.0794651
Lrrfip1	16978	892.655	0.595401	0.207525	2.86906	0.00411696	0.0480055
Rps15a-ps6	100042173	143.359	0.595227	0.291369	2.04286	0.0410664	0.234391
Klk1b4	18048	4.87996	0.594905	0.356319	1.66959	0.0950015	0.382232
Gm17518	100503390	13.6843	0.594883	0.408022	1.45797	0.144849	0.476954
Slc16a3	80879	248.205	0.594677	0.268264	2.21676	0.0266394	0.179294
Gm14230	100504361	9.15745	0.594499	0.406962	1.46082	0.144064	0.475735
Mpped2	77015	368.151	0.59433	0.213091	2.78909	0.00528569	0.0576017
Gm4371	100043335	3.66707	0.594214	0.353452	1.68117	0.0927295	NA
Glul	14645	2512.39	0.593589	0.208909	2.84137	0.00449202	0.0511385
Lsp1	16985	55.0355	0.593279	0.35212	1.68488	0.0920124	0.374686
Garnl3	99326	152.927	0.593112	0.249097	2.38105	0.0172634	0.13536
Asb15	78910	3.92795	0.592881	0.353152	1.67883	0.0931857	NA
Doc2b	13447	23.6934	0.592749	0.398992	1.48561	0.137381	0.464078
Pnpla3	116939	118.124	0.592097	0.301687	1.96262	0.0496904	0.262757
Slfn5	327978	499.884	0.592032	0.201824	2.9334	0.00335269	0.0410272
Hck	15162	9.1539	0.591439	0.373063	1.58536	0.112885	0.418156
St5	76954	1443.61	0.591388	0.165001	3.58416	0.000338171	0.0064881
Sap30	60406	346.492	0.591341	0.195791	3.02027	0.00252549	0.0332036
Prrc2b	227723	1608.12	0.591306	0.224884	2.62938	0.00855409	0.0818052
Gdf9	14566	5.22441	0.591003	0.362784	1.62908	0.103296	0.398921
Snord14a	100302592	7.00613	0.590877	0.399242	1.48	0.138874	0.466312
Hdx	245596	48.0158	0.590467	0.354293	1.66661	0.0955926	0.383419
Adam18	13524	4.01067	0.590144	0.309166	1.90882	NA	NA
NA	100861830	9.80606	0.589819	0.407834	1.44622	0.148114	0.481952
Gm5065	272350	30.4842	0.589426	0.369264	1.59622	0.110441	0.41295
Chst11	58250	309.39	0.589294	0.278681	2.11458	0.0344656	0.211726
Gm20555	328516	4.70625	0.589261	0.318672	1.84911	0.0644419	NA
Csf2rb2	12984	5.59446	0.589069	0.390403	1.50888	0.131331	0.452876
B3gnt3	72297	12.6086	0.588882	0.407528	1.44501	0.148455	0.4825
Ccdc83	75338	16.4529	0.588506	0.400251	1.47034	0.141469	0.471176
Cenpu	71876	21.1416	0.588078	0.403496	1.45746	0.14499	0.477045
Lrrc15	74488	5.42876	0.587266	0.317786	1.84799	0.0646038	0.306204
Prom1	19126	348.06	0.586834	0.311232	1.88552	0.0593598	0.291702
Ash2l	23808	1170.67	0.586818	0.171956	3.41261	0.000643445	0.0110063
Cep83	77048	192.491	0.586524	0.219052	2.67756	0.00741611	0.0743201
Gm6300	622229	204.081	0.586118	0.265139	2.21061	0.027063	0.180212
NA	100862165	4.53838	0.584925	0.360901	1.62073	0.105075	NA
Ermap	27028	19.4346	0.584889	0.400703	1.45966	0.144385	0.476434
Gm9964	791376	10.3377	0.584722	0.408003	1.43313	0.15182	0.488415
Rasl10a	75668	24.7051	0.583656	0.385322	1.51472	0.129843	0.449954
Casp3	12367	227.522	0.583656	0.262138	2.22652	0.0259795	0.176334
Gm10826	100038717	18.6838	0.58342	0.403091	1.44737	0.147794	0.481283
Amer1	72345	193.353	0.583085	0.225782	2.58252	0.00980826	0.0907777
Pilra	231805	10.2556	0.582752	0.40754	1.42993	0.152738	0.489706
4933416M07Rik	71082	5.12294	0.581717	0.373382	1.55797	0.119241	0.430989
Nbl1	17965	174.129	0.581642	0.322852	1.80158	0.0716121	0.324764
Tbc1d4	210789	202.405	0.581274	0.302148	1.9238	0.0543793	0.277275
Dancr	70036	210.25	0.581197	0.244422	2.37784	0.0174142	0.136095
Ush1c	72088	332.403	0.5811	0.318914	1.82212	0.0684364	0.316803
Lmo1	109594	400.541	0.580627	0.276299	2.10144	0.0356022	0.21525
Chaf1b	110749	61.4944	0.580563	0.367358	1.58038	0.114021	0.420266
Wfdc17	100034251	7.25597	0.579113	0.382466	1.51416	0.129987	0.450032
S1pr4	13611	21.7572	0.578998	0.39279	1.47406	0.140464	0.469498
Gimap5	317757	15.3019	0.578634	0.406998	1.42171	0.15511	0.494152
A230087F16Rik	100503323	34.8483	0.578576	0.380644	1.51999	0.128512	0.447223
Plxnd1	67784	91.731	0.578372	0.347501	1.66438	0.0960374	0.384273
Rnf182	328234	84.5751	0.577944	0.331425	1.74382	0.0811911	0.349625
Kremen2	73016	53.8714	0.577571	0.354227	1.63051	0.102993	0.398577
4931403G20Rik	70934	17.0954	0.577383	0.404416	1.42769	0.15338	0.490827
4930474M22Rik	74917	9.95275	0.577244	0.356894	1.61741	0.10579	0.404367
Grik1	14805	79.6702	0.576827	0.350295	1.64669	0.0996223	0.390733
0610040J01Rik	76261	255.486	0.57669	0.245366	2.35033	0.0187568	0.142677
Hspb2	69253	76.8958	0.576641	0.287858	2.00321	0.0451548	0.248049
Yod1	226418	279.392	0.576504	0.239742	2.40468	0.0161867	0.129556
Slco1a5	108096	8.92118	0.576269	0.3933	1.46522	0.142862	0.472846
Vwce	71768	5.98216	0.575289	0.34497	1.66765	0.0953853	0.382952
Igsf9	93842	417.736	0.575277	0.197979	2.90574	0.00366383	0.0440025
Alox5ap	11690	64.2468	0.575187	0.347503	1.6552	0.0978841	0.388055
Cracr2b	213573	252.17	0.574913	0.254748	2.2568	0.0240208	0.167703
Art5	11875	9.95883	0.574489	0.405355	1.41725	0.156411	0.49547
Rnf217	268291	464.973	0.574179	0.230688	2.48899	0.0128107	0.110767
Rec114	73673	5.61292	0.574099	0.391521	1.46633	0.142558	0.472741
E230016K23Rik	100504464	14.6188	0.573787	0.404761	1.41759	0.156309	0.49547
Casq1	12372	25.2772	0.573366	0.403028	1.42264	0.154839	0.49362
Dcaf17	75763	414.639	0.572322	0.182768	3.1314	0.00173973	0.0247863
Gm16503	100038537	3.23003	0.572211	0.339383	1.68603	0.0917892	NA
Pemt	18618	185.502	0.571989	0.244736	2.33717	0.0194305	0.146085
Ddb2	107986	153.478	0.571988	0.244544	2.339	0.0193355	0.145435
Tspan11	68498	16.7155	0.571981	0.405632	1.4101	0.15851	0.498708
Hydin	244653	5.67263	0.57191	0.371528	1.53934	0.12372	0.438922
Hacd4	66775	212.866	0.571846	0.304458	1.87824	0.060348	0.295093
Hmmr	15366	143.661	0.571827	0.336478	1.69945	0.0892347	0.367826
Ctcfl	664799	10.6914	0.571613	0.408098	1.40067	0.161312	0.502598
Dtx4	207521	827.024	0.571456	0.210731	2.71178	0.00669237	0.068784
Igsf3	78908	470.118	0.571354	0.232806	2.45421	0.0141194	0.117549
Prx	19153	21.5568	0.570888	0.401891	1.42051	0.155461	0.4945
Atp13a2	74772	1239.81	0.570748	0.168033	3.39663	0.000682201	0.0115596
Slc11a1	18173	14.5386	0.570461	0.402141	1.41856	0.156028	0.49547
Hmga1-rs1	111241	104.202	0.570438	0.33444	1.70565	0.0880733	0.365546
Ghr	14600	368.688	0.57034	0.236334	2.41328	0.0158099	0.127525
Ppm1n	232941	2.64465	0.570304	0.306769	1.85907	0.0630172	NA
Tnfsf9	21950	144.079	0.570241	0.257801	2.21194	0.026971	0.180212
Dusp10	63953	459.692	0.57016	0.212303	2.68559	0.00724009	0.0732102
Eno1b	433182	2979.85	0.570061	0.156319	3.64678	0.000265549	0.00533827
Olfr856-ps1	624341	117.499	0.569931	0.298784	1.9075	0.0564558	0.283475
Usp54	78787	376.367	0.569347	0.213383	2.66819	0.00762613	0.075922
Slc25a24	229731	635.26	0.569263	0.218971	2.59972	0.00933004	0.0873381
Fam135a	68187	452.618	0.568946	0.225602	2.5219	0.0116724	0.103531
Gtf2i	14886	3799.2	0.568832	0.170503	3.33621	0.000849296	0.013807
Neurl2	415115	24.9072	0.56876	0.392681	1.4484	0.147505	0.481066
D630045M09Rik	432777	4.03118	0.568666	0.359501	1.58182	0.11369	NA
Lfng	16848	106.389	0.56819	0.290434	1.95635	0.0504244	0.264724
Tmprss6	71753	234.077	0.568073	0.252743	2.24763	0.0245998	0.170547
Nfib	18028	2393.82	0.567674	0.213923	2.65364	0.00796287	0.0779425
Rere	68703	1350.8	0.567458	0.188754	3.00634	0.00264413	0.0342485
Atox1	11927	1129.83	0.567388	0.157621	3.59969	0.000318598	0.00617595
Pdp1	381511	1109.13	0.567364	0.227285	2.49627	0.0125506	0.108987
Peak1	244895	191.157	0.567065	0.272452	2.08134	0.0374027	0.221989
Soat2	223920	55.5794	0.567059	0.335747	1.68895	0.0912293	0.373207
Gimap8	243374	28.5204	0.567019	0.377548	1.50185	0.133136	0.456096
Pydc3	100033459	25.8817	0.566822	0.379589	1.49325	0.135371	0.460804
Elovl7	74559	623.588	0.566747	0.214245	2.64532	0.00816126	0.0792848
Pltp	18830	163.812	0.566406	0.278785	2.03169	0.0421847	0.237464
Ms4a7	109225	3.81099	0.566241	0.367292	1.54166	0.123155	NA
Gm10091	791272	16.7678	0.566206	0.395812	1.43049	0.152576	0.48965
Gldc	104174	6.96502	0.566147	0.380641	1.48735	0.136922	0.46296
Dnajb13	69387	11.8148	0.566119	0.407761	1.38836	0.165028	0.508391
Gm19602	100503233	11.2451	0.565906	0.407819	1.38764	0.165246	0.508719
Smarcd2	83796	1415.21	0.565835	0.144879	3.90558	9.39998e-05	0.00221209
Fasn	14104	1512.51	0.565748	0.172055	3.28818	0.00100838	0.0159017
Sox12	20667	216.274	0.565684	0.23237	2.43441	0.0149161	0.122668
Myh13	544791	5.04779	0.565584	0.36495	1.54975	0.1212	0.434805
Crat	12908	436.057	0.565541	0.216854	2.60794	0.00910899	0.0855767
Wfikkn1	215001	8.9185	0.565528	0.402875	1.40373	0.160399	0.501463
NA	100862070	3.03637	0.565494	0.320705	1.76329	0.0778524	NA
Hrk	12123	44.8319	0.565459	0.359461	1.57307	0.115702	0.424048
Socs7	192157	217.114	0.565449	0.26146	2.16265	0.0305678	0.195638
Gm16316	100504604	3.46406	0.565428	0.3335	1.69543	0.0899931	NA
Phex	18675	43.2751	0.564877	0.369876	1.52721	0.126709	0.444261
Nfkbie	18037	252.364	0.564845	0.275013	2.05389	0.0399864	0.230573
Mars2	212679	57.5584	0.564401	0.308025	1.83232	0.0669036	0.312961
Arhgap4	171207	27.5995	0.564244	0.379963	1.485	0.137545	0.46426
Pdgfb	18591	50.7134	0.564224	0.348152	1.62062	0.105099	0.402728
Gm19359	100502768	40.1518	0.564213	0.357557	1.57797	0.114574	0.421591
Zfp81	224694	81.1962	0.564095	0.277918	2.02971	0.0423856	0.237623
Tnfsf15	326623	8.99463	0.563998	0.402154	1.40244	0.160783	0.501956
Rgs16	19734	588.227	0.563845	0.183077	3.07982	0.00207127	0.0284267
Wdr91	101240	253.329	0.563806	0.22097	2.5515	0.0107259	0.0971858
Gpsm1	67839	503.649	0.563802	0.205172	2.74794	0.00599709	0.0633345
Trpc6	22068	16.2144	0.563721	0.408113	1.38129	0.16719	0.511449
Khdc1a	368204	2.3637	0.563359	0.305866	1.84185	0.0654968	NA
Ephx3	71932	8.68613	0.5629	0.402958	1.39692	0.162437	0.504275
G730013B05Rik	619312	24.0504	0.562767	0.375676	1.49801	0.13413	0.457784
Shisa3	330096	8.49857	0.562709	0.386771	1.45489	0.1457	0.478105
Cpne7	102278	51.3448	0.562592	0.370018	1.52044	0.128399	0.447223
Traf3ip1	74019	115.881	0.562518	0.257791	2.18207	0.0291042	0.188639
Ubald2	319370	184.845	0.562471	0.21486	2.61785	0.00884862	0.0839587
Tdrd9	74691	5.02189	0.562459	0.368158	1.52777	0.12657	0.444075
Gm16486	637079	61.8318	0.562071	0.394945	1.42316	0.154689	0.493514
Rapgef3os2	100503050	40.6688	0.562039	0.354908	1.58362	0.11328	0.418545
Ppp1r3b	244416	216.123	0.561799	0.221244	2.53927	0.0111084	0.0995792
Tgif1	21815	3384.03	0.561703	0.205652	2.73133	0.00630793	0.0658564
Malat1	72289	22858.4	0.561444	0.378944	1.4816	0.138447	0.465551
Snora28	100316932	26.9037	0.561409	0.382336	1.46836	0.142005	0.471837
Nek2	18005	139.667	0.561393	0.347759	1.61431	0.106459	0.405968
Erg	13876	8.92964	0.561345	0.380639	1.47475	0.140281	0.469257
Gstm3	14864	6.10443	0.561092	0.382007	1.4688	0.141887	0.471644
Cd300a	217303	130.502	0.560946	0.300882	1.86434	0.0622738	0.300628
Aldh4a1	212647	867.209	0.560796	0.167548	3.34707	0.0008167	0.0133545
Ccdc88c	68339	584.731	0.560689	0.23629	2.37288	0.0176499	0.137362
Cnr1	12801	23.5768	0.560607	0.38903	1.44104	0.149574	0.484359
Arhgap25	232201	7.1516	0.560402	0.379422	1.47699	0.139679	0.468054
Mcm10	70024	40.0734	0.560368	0.362711	1.54495	0.122359	0.436091
Slpi	20568	6.40227	0.560345	0.369972	1.51456	0.129884	0.449954
Trim56	384309	98.8205	0.560092	0.285949	1.95871	0.0501463	0.263758
Rab15	104886	350.834	0.560001	0.242481	2.30946	0.0209179	0.153742
Fmnl2	71409	290.896	0.559842	0.241306	2.32005	0.0203383	0.150563
Uts2	24111	2.9644	0.559657	0.340116	1.64549	0.0998694	NA
Tmem229b	268567	709.213	0.559276	0.233078	2.39952	0.0164164	0.130602
Gm17540	100503925	29.8686	0.559263	0.379492	1.47371	0.140559	0.469534
Acvrl1	11482	38.3979	0.559191	0.404344	1.38296	0.166678	0.510998
Cd209f	69142	2.99382	0.55882	0.304222	1.83688	0.0662276	NA
Hist1h2ab	319172	4.804	0.558555	0.372386	1.49994	0.133631	0.457097
Loxl1	16949	542.265	0.558505	0.186752	2.99063	0.00278404	0.0356502
Pard6g	93737	152.884	0.558315	0.308958	1.80709	0.0707485	0.322331
Gpr156	239845	10.78	0.55827	0.407986	1.36836	0.171201	0.516856
Gldn	235379	24.5687	0.557973	0.408112	1.36721	0.171561	0.516924
Icam2	15896	33.6458	0.557911	0.380027	1.46808	0.142082	0.471977
Trim16	94092	904.46	0.55772	0.246347	2.26396	0.0235766	0.165291
Phlda2	22113	11.1841	0.557592	0.407298	1.369	0.170999	0.51665
Zcchc24	71918	147.593	0.556775	0.300583	1.85232	0.0639806	0.304365
Sct	20287	4.35196	0.556485	0.367104	1.51588	0.12955	NA
Ogn	18295	180.931	0.556355	0.299364	1.85846	0.0631043	0.302247
Gyltl1b	228366	631.19	0.555946	0.178492	3.11468	0.00184147	0.0258636
Gm19337	100502721	7.27109	0.555944	0.402254	1.38207	0.16695	0.511272
Ucp3	22229	3.73264	0.555483	0.302861	1.83412	0.0666367	NA
Nde1	67203	510.673	0.555037	0.233417	2.37787	0.0174128	0.136095
Ulbp1	77777	3.07266	0.55474	0.318681	1.74074	0.0817298	NA
Abcc1	17250	534.317	0.554505	0.210353	2.63607	0.00838727	0.0806885
Tiaf2	223431	7.90097	0.554483	0.404668	1.37022	0.170619	0.516183
Cdc25c	12532	37.0079	0.554427	0.380051	1.45882	0.144615	0.476647
Cdkn2b	12579	172.211	0.55434	0.29684	1.86747	0.0618362	0.298896
Itga8	241226	26.8582	0.554078	0.396778	1.39644	0.162581	0.504627
C2cd2	207781	222.25	0.554051	0.228872	2.42079	0.0154869	0.125764
Dnah12	110083	3.84137	0.553924	0.332765	1.66461	0.0959908	NA
Efna4	13639	109.087	0.553854	0.32582	1.69988	0.0891542	0.367826
Lincenc1	100039691	13.2566	0.553728	0.406937	1.36072	0.173602	0.519849
Psca	72373	4.22331	0.553546	0.326948	1.69307	0.090442	NA
Khdc3	66991	5.20044	0.553175	0.382567	1.44596	0.148189	0.482039
Prokr2	246313	5.54344	0.552745	0.360152	1.53476	0.124844	0.4414
Efs	13644	643.457	0.552727	0.227421	2.43041	0.0150818	0.123485
Nav1	215690	839.498	0.552588	0.19195	2.87881	0.00399174	0.0467627
Dnase1l2	66705	21.8891	0.551895	0.402809	1.37012	0.17065	0.516183
Map1b	17755	7933.22	0.551695	0.135217	4.08008	4.50207e-05	0.00116362
Pgm2l1	70974	137.711	0.551554	0.255693	2.15709	0.0309986	0.197644
Klhl29	208439	136.016	0.550903	0.262769	2.09653	0.0360354	0.216547
D030045P18Rik	320363	4.42112	0.550564	0.301539	1.82585	0.0678736	NA
Idua	15932	716.371	0.550464	0.192164	2.86456	0.00417593	0.0482915
Zfp873	408062	105.266	0.550425	0.279758	1.9675	0.0491252	0.260916
Ranbp3l	223332	13.3428	0.550367	0.406438	1.35412	0.175698	0.522497
Gpcpd1	74182	1960.37	0.550307	0.170609	3.22555	0.00125733	0.0189859
Steap3	68428	532.228	0.549636	0.245374	2.23999	0.0250917	0.172465
NA	100861803	13.2894	0.549621	0.407421	1.34902	0.177329	0.524143
Gm11578	100042533	4.49015	0.549132	0.361738	1.51804	0.129005	NA
Adamtsl2	77794	176.708	0.549107	0.27772	1.9772	0.0480189	0.256906
Ache	11423	499.296	0.549069	0.292298	1.87846	0.0603186	0.295041
Pgr15l	245526	8.21656	0.548857	0.35957	1.52643	0.126903	0.444849
Fam19a5	106014	96.1885	0.54846	0.270264	2.02935	0.0424228	0.237623
Aars2	224805	243.518	0.548384	0.251364	2.18163	0.0291369	0.18869
Speer7-ps1	75858	3.83219	0.548295	0.359853	1.52367	0.127592	NA
Gm10777	100038681	21.5046	0.547312	0.404975	1.35147	0.176544	0.523258
Creb5	231991	37.3578	0.547012	0.376645	1.45233	0.14641	0.479186
Egflam	268780	119.337	0.546914	0.326678	1.67417	0.0940978	0.379413
Tbc1d9	71310	446.529	0.546751	0.202125	2.70502	0.00683009	0.0698196
C77080	97130	659.394	0.546616	0.179557	3.04424	0.00233267	0.0310764
Tspan1	66805	162.896	0.546169	0.227598	2.39971	0.016408	0.130596
Gjc3	118446	26.7517	0.545931	0.373315	1.46239	0.143635	0.474786
Hspe1	15528	2813.05	0.545924	0.227936	2.39508	0.0166169	0.131761
Nudt1	17766	126.754	0.544416	0.261831	2.07927	0.0375929	0.222699
Apol9b	71898	11.6922	0.543963	0.406377	1.33857	0.180711	0.529822
Chp2	70261	18.6667	0.543825	0.406778	1.33691	0.181253	0.530773
Spdl1	70385	35.4508	0.543674	0.39483	1.37698	0.168517	0.513227
Lrcol1	381667	4.24798	0.543552	0.326441	1.66508	0.0958964	NA
Spn	20737	4.05515	0.543454	0.36063	1.50696	0.131821	NA
Ccdc64b	212733	106.36	0.543265	0.342692	1.58529	0.112902	0.418156
Zfp266	77519	1195.75	0.542972	0.177343	3.06171	0.00220078	0.0297796
Muc19	239611	3.58813	0.542672	0.300462	1.80612	0.0708989	NA
Cited4	56222	454.073	0.542225	0.267311	2.02844	0.0425154	0.237979
Plcb2	18796	15.4206	0.542089	0.396869	1.36592	0.171966	0.517338
Palm2	242481	59.266	0.541825	0.29911	1.81146	0.0700701	0.320829
Card6	239319	96.9152	0.541762	0.318696	1.69993	0.0891436	0.367826
Parvb	170736	89.2752	0.541755	0.327115	1.65616	0.097689	0.38769
Lonrf3	74365	95.9898	0.541493	0.274454	1.97299	0.0484972	0.258642
Ccl8	20307	18.9355	0.54147	0.393768	1.3751	0.169101	0.513961
Dock11	75974	80.5929	0.541461	0.382398	1.41596	0.156787	0.495981
Lrr1	69706	10.3539	0.541251	0.385862	1.40271	0.160704	0.50191
Nudt6	229228	101.874	0.541064	0.257669	2.09984	0.0357427	0.215794
Nrp2	18187	517.714	0.541063	0.174888	3.09377	0.00197634	0.0273417
Fbxo24	71176	11.8853	0.540985	0.408117	1.32556	0.184985	0.535767
Litaf	56722	683.349	0.540838	0.251507	2.15039	0.0315243	0.200313
Ripply3	170765	75.702	0.540616	0.300134	1.80125	0.0716642	0.324768
Ccdc50	67501	820.505	0.540537	0.185365	2.91606	0.00354479	0.042879
A730020M07Rik	100503044	7.00366	0.540436	0.386309	1.39898	0.16182	0.503474
Cryaa	12954	4.18542	0.539577	0.324747	1.66153	0.0966072	NA
Sec61a2	57743	614.434	0.539561	0.190308	2.83519	0.0045798	0.051962
Col8a2	329941	250.663	0.539362	0.234437	2.30067	0.0214104	0.155886
Slc39a2	214922	7.95158	0.539073	0.392792	1.37241	0.169935	0.515572
4930419G24Rik	73874	5.60119	0.539015	0.386649	1.39407	0.163297	0.50538
Rnu1b6	19847	10.4331	0.538893	0.408039	1.32069	0.186605	0.538284
Cntd1	68107	18.9345	0.538818	0.400524	1.34528	0.178534	0.526096
Casp8ap2	26885	208.775	0.538689	0.241711	2.22865	0.0258375	0.175584
Unc45b	217012	6.54622	0.538596	0.361306	1.49069	0.136042	0.461917
Mup-ps12	100039019	4.19423	0.538414	0.299319	1.7988	0.0720508	NA
Tctex1d1	67344	2.16581	0.538413	0.301268	1.78716	0.0739119	NA
Pnliprp2	18947	50.6463	0.53805	0.302517	1.77858	NA	NA
Col4a5	12830	181.626	0.537727	0.259758	2.07011	0.0384419	0.225021
Rmst	110333	151.923	0.537708	0.264736	2.03111	0.0422437	0.237464
Vamp1	22317	116.88	0.537637	0.260648	2.06269	0.0391421	0.22734
Prmt8	381813	11.1835	0.537568	0.405028	1.32723	0.184431	0.535021
Il17ra	16172	601.046	0.537397	0.266569	2.01598	0.0438025	0.242521
Rab31	106572	316.66	0.537206	0.228303	2.35304	0.0186204	0.142058
Kcnq1ot1	63830	1452.44	0.53704	0.243074	2.20937	0.0271488	0.180212
Sdcbp2	228765	17.239	0.537002	0.407895	1.31652	0.188	0.539531
4931406H21Rik	77592	31.36	0.536711	0.407104	1.31836	0.187382	0.538728
Pkd2l1	329064	2.70667	0.53665	0.32065	1.67363	0.0942032	NA
Tnc	21923	356.53	0.536599	0.28913	1.85591	0.0634661	0.303117
Scml4	268297	190.377	0.536161	0.285862	1.87559	0.0607114	0.296182
Snora5c	100217467	3.89864	0.535964	0.354345	1.51255	0.130394	NA
Pla2g4b	211429	105.783	0.53592	0.269245	1.99046	0.0465408	0.252612
Ftx	78878	162.309	0.535794	0.249902	2.14402	0.0320311	0.202539
Prss33	353130	8.63429	0.535672	0.405713	1.32032	0.186728	0.538418
Aldh5a1	214579	184.859	0.535306	0.252066	2.12367	0.0336977	0.20907
C730002L08Rik	320155	5.13256	0.534729	0.36899	1.44917	0.14729	0.480932
Gm20045	100504072	35.188	0.534465	0.393473	1.35833	0.17436	0.521365
Clasp2	76499	904.852	0.534119	0.203359	2.62648	0.00862718	0.0823166
Agrn	11603	1283.26	0.533933	0.182437	2.92666	0.00342619	0.0417445
[truncated: 25,181 more rows]

## Sheet: Suppl. Table 3b
Secreted factors from the HH, FGF, BMP, TGFB, CXCL and IL families are upregulated in mutant relative to control YFP+ve cells (adjusted p-value <0.1). baseMean= mean of normalized read count across all samples. log2 fold change= log2 Fold change between mutant and control YFP+ve cells . lfcSE = standard error of the log2 Fold Change. To transform the log2 fold change into standard fold change, si…
SYMBOL	Entrez ID	baseMean	log2FoldChange	lfcSE	stat	pvalue	padj
Shh	20423	182.566	5.57416	0.349386	15.9542	2.66466e-57	2.24178e-54
Fgf20	80857	395.879	6.26694	0.350048	17.9031	1.11593e-71	1.44435e-68
Fgf3	14174	28.1155	2.6891	0.407587	6.59763	4.17784e-11	3.12428e-09
Fgf4	14175	35.1183	2.4511	0.407955	6.00825	1.87537e-09	1.1687e-07
Fgf8	14179	17.9988	2.14172	0.408112	5.24787	1.53864e-07	7.1715e-06
Fgf15	14170	6.30681	1.24123	0.380991	3.25789	0.00112244	0.0172485
Bmp2	12156	213.058	1.90114	0.296778	6.40594	1.49442e-10	1.06547e-08
Bmp7	12162	501.096	1.401	0.222461	6.29775	3.02005e-10	2.0573e-08
Bmp15	12155	21.5913	1.21598	0.398157	3.05403	0.00225788	0.0304172
Wnt6	22420	365.576	6.25972	0.306524	20.4216	1.07493e-92	2.58384e-89
Wnt5a	22418	690.061	2.88206	0.303719	9.48922	2.3278e-21	4.45087e-19
Wnt9b	22412	61.701	3.42915	0.401878	8.5328	1.42848e-17	2.00297e-15
Wnt5b	22419	146.505	1.89689	0.308266	6.15342	7.58288e-10	4.85132e-08
Wnt11	22411	105.236	1.75287	0.352464	4.97318	6.58618e-07	2.67477e-05
Wnt16	93735	56.3769	1.62445	0.388972	4.17626	2.96336e-05	0.000816064
Wnt7a	22421	21.8202	1.35181	0.39536	3.41918	0.000628111	0.0107843
Wnt10a	22409	502.327	0.829223	0.326281	2.54143	0.0110399	0.0991233
Tgfb3	21809	1070.49	1.76694	0.271181	6.51574	7.23304e-11	5.31455e-09
Inhba	16323	224.547	1.5729	0.284641	5.52591	3.2778e-08	1.67128e-06
Cxcl14	57266	1344.56	0.735716	0.163849	4.49022	7.11513e-06	0.000226409
Cxcl13	55985	21.3923	1.54529	0.394656	3.91554	9.02036e-05	0.00214071
Cxcl5	20311	53.2329	1.27866	0.364026	3.51256	0.000443814	0.00814461
Il33	77125	160.032	1.31418	0.306244	4.29128	1.77648e-05	0.000515364
