# Supplementary material for: Stem cell senescence drives age-attenuated induction of pituitary tumours in mouse models of paediatric craniopharyngioma
Source: Nat Commun. 2017 Nov 28;8:1819. doi: 10.1038/s41467-017-01992-5 (PMC5703905; doi:10.1038/s41467-017-01992-5)
Supplement: Supplementary file 6 — Supplementary Data 4 [file 41467_2017_1992_MOESM6_ESM.xlsx]

## Sheet: Sheet1
Mendelian ratios from Hesx1Cre/+;Apcfl/fl x Apcfl/+ genetic crosses.
Genotype	Number obtained	Obtained percentage	Expected percentage
Hesx1Cre/+;Apcfl/fl	25	34.25	25
Hesx1Cre/+;Apcfl/+	16	21.92	25
Hesx1+/+;Apcfl/fl	17	23.29	25
Hesx1+/+;Apcfl/+	15	20.55	25
Total	73	100	100
df=3		0.194223	No statistical difference between genotypes
