# Supplementary material for: Stem cell senescence drives age-attenuated induction of pituitary tumours in mouse models of paediatric craniopharyngioma
Source: Nat Commun. 2017 Nov 28;8:1819. doi: 10.1038/s41467-017-01992-5 (PMC5703905; doi:10.1038/s41467-017-01992-5)
Supplement: Supplementary file 7 — Supplementary Data 5 [file 41467_2017_1992_MOESM7_ESM.xlsx]

## Sheet: Sheet1
List of primers used for qRT-PCR.
		Gene	Forward (5’-3’)	Reverse (5’-3’)
		Sox9	CGGAGGAAGTCGGTGAAGA	GTCGGTTTTGGGAGTGGTG
		Sox2	TCGGTGATGCCGACTAGAAAA	GCGCCTAACGTACCACTAGAACTT
		Gh	ACCTCGGACCGTGTCTATGAGA	CATCTTCCAGCTCCTGCATCA
		Tsh	GCCCAGAACACATCCCTCAA	ACCAGAATGACAGCTGCATATTTTC
		Fgf20	TCTTCGGTATCCTGGAATTCAT	GTACAGGCCACTGTCCACAC
		Axin2	CATCAAGAAGCAACAGATCG	AGTCCCCCGTTACTCATGTA
		Lef1	AAATCATCCCAGCCAGCAAC	CGCTGTTCATATTGGGCATC
		Tgfb1	CTGAACCAAGGAGACGGAAT	TTGCTGTCACAAGAGCAGTG
		Bmp4	TTCCTGGTAACCGAATGCTGA	CCTGAATCTCGGCGACTTTTT
		Cdkn1a	CAGATCCACAGCGATATCCA	ACGGGACCGAAGAGACAAC
		Cdkn2a	CGTGAACATGTTGTTGAGGC	GCAGAAGAGCTGCTACGTGA
		Trp53	GCGTAAACGCTTCGAGATGTT	TTTTTATGGCGGGAAGTAGACTG
		Il1α	CGCTTGAGTCGGCAAAGAAAT	TGGCAGAACTGTAGTCTTCGT
		Il1β	TGCCACCTTTTGACAGTGATG	TGATGTGCTGCTGCGAGATT
		Il6	CAAGAAAGACAAAGCCAGAGTC	GAAATTGGGGTAGGAAGGAC
		Ccl20	AGCAACTACGACTGTTGCCT	TGACTCTTAGGCTGAGGAGGT
		Cxcl1	CTGGGATTCACCTCAAGAACATC	CAGGGTCAAGGCAAGCCTC
		Cxcl2	CCAACCACCAGGCTACAGG	GCGTCACACTCAAGCTCTG
		Gapdh	ATGACATCAAGAAGGTGGTG	CATACCAGGAAATGAGCTTG
